# Supplementary material for: The Cell Surface Proteome of Malignant Peripheral Nerve Sheath Tumors Reveals Therapeutic Targets
Source: bioRxiv. 2026 Mar 14:2026.03.11.711103. Preprint. [Version 1] doi: 10.64898/2026.03.11.711103 (PMC13060849; doi:10.64898/2026.03.11.711103)
Supplement: Supplement 2 [file media-2.xlsx]

## Sheet: ADC Table
Antibody-drug conjugate	Target	Payload	Source
Vorsetuzumab mafodotin	CD70	MMAF	Selleck
Telisotuzumab vedotin	c-Met	MMAE	MedChemExpress
Depatuxizumab mafodotin	EGFR	MMAF	Selleck
Trastuzumab deruxtecan	HER2	Deruxtecan	MedChemExpress
Cofetuzumab pelidotin	PTK7	Auristatin-0101	MedChemExpress
Datopotamab deruxtecan	TROP2	Deruxtecan	Selleck
