# Supplementary material for: The Cell Surface Proteome of Malignant Peripheral Nerve Sheath Tumors Reveals Therapeutic Targets
Source: bioRxiv. 2026 Mar 14:2026.03.11.711103. Preprint. [Version 1] doi: 10.64898/2026.03.11.711103 (PMC13060849; doi:10.64898/2026.03.11.711103)
Supplement: Supplement 3 [file media-3.xlsx]

## Sheet: Cell Lines
Gene Symbol	JH2-002	JH2-079	JH2-103	sNF96.2	ST88-14	STS26T	MPNST007	foundIn	medIntensity
ITGB1	1.79162e+08	2.914e+08	3.02408e+08	2.10643e+09	1.51285e+09	1.4524e+08	1.97329e+09	7	3.02408e+08
SLC3A2	2.08343e+07	1.87258e+08	1.8751e+07	4.89846e+08	2.39255e+08	3.33372e+07	5.57239e+08	7	1.87258e+08
ALCAM	8.93155e+07	5.2002e+07	1.80632e+08	1.17918e+09	3.95897e+08	4.95037e+07	7.88171e+08	7	1.80632e+08
EGFR	1.09332e+08	1.54763e+08	4.62792e+07	1.55757e+09	3.49704e+08	3.77047e+07	6.92107e+08	7	1.54763e+08
ITGA3	1.05752e+08	2.9881e+07	1.54707e+08	9.03788e+08	6.17228e+08	1.9951e+07	5.35284e+08	7	1.54707e+08
PTK7	1.30199e+08	2.07383e+08	9.58211e+07	6.34816e+08	8.78118e+07	4.75834e+07	6.50704e+07	7	9.58211e+07
CD99	7.2294e+06	3.8595e+07	8.82114e+07	2.33056e+08	1.1359e+08	5.56007e+06	4.26431e+08	7	8.82114e+07
BSG	2.13261e+07	8.7481e+07	6.89413e+07	6.05038e+08	1.95495e+08	1.61601e+07	1.1583e+09	7	8.7481e+07
CD55	1.89794e+07	2.62987e+07	8.64776e+07	1.09322e+08	1.18702e+08	3.37158e+07	6.59291e+08	7	8.64776e+07
EPHA2	3.68571e+07	8.297e+07	8.10636e+07	4.5073e+08	2.46516e+08	1.87035e+07	5.43193e+08	7	8.297e+07
ITGA2	3.09288e+07	3.94504e+07	5.29008e+07	6.48768e+08	1.91945e+08	8.26693e+07	7.89174e+08	7	8.26693e+07
L1CAM	1.37828e+07	8.1517e+07	1.12738e+07	2.26529e+08	7.17222e+08	6.59873e+06	9.96797e+08	7	8.1517e+07
ITGA1	1.45768e+07	1.10181e+08	3.88334e+07	9.1601e+07	7.90737e+07	2.24316e+07	2.42604e+08	7	7.90737e+07
ENG	1.21122e+07	9.36042e+07	6.6261e+07	9.40816e+07	2.78977e+07	7.67305e+07	3.19959e+08	7	7.67305e+07
ITGAV	1.75234e+07	6.61686e+07	6.01655e+07	2.18368e+08	1.96376e+08	1.34812e+07	5.97571e+08	7	6.61686e+07
CDH2	8.34588e+06	6.11562e+07	4.52379e+07	4.14377e+08	2.15554e+08	6.33922e+06	5.82766e+08	7	6.11562e+07
ITGB3	3.24233e+07	3.7248e+07	4.69218e+07	4.10579e+08	2.56328e+08	2.1999e+07	2.78659e+08	7	4.69218e+07
EPHA1	11067697	19862542	41455904	141542048	98877976	8.13588e+06	190965296	7	41455904
ITGA5	2.44247e+07	2.00865e+07	3.74711e+07	2.83428e+08	9.07251e+08	1.1493e+07	4.29158e+08	7	3.74711e+07
PODXL	3.71161e+06	3.47313e+07	2.60613e+07	3.49781e+07	5.5717e+07	55664.2	139037697	7	3.47313e+07
CSPG4	3.39896e+07	3.42406e+07	1.72093e+07	5.14585e+08	1.07534e+08	2.64185e+07	6.211e+06	7	3.39896e+07
CDH13	1.87883e+07	5.94254e+07	2.39573e+07	4.63375e+08	5.38383e+07	3.39276e+07	15726051	7	3.39276e+07
NCAM1	3.31477e+07	1.84118e+07	4.96976e+07	2.61846e+08	2726147	5.19563e+06	5.06371e+08	7	3.31477e+07
NECTIN2	6.82018e+06	3.16888e+07	2.08512e+07	2.25183e+08	4.13105e+07	4.72124e+06	1.51036e+08	7	3.16888e+07
KIAA1549L	4.86938e+06	2.39359e+07	2.72449e+07	1.478e+08	8.71956e+07	2.0884e+06	2.40663e+08	7	2.72449e+07
MRRF	25567294	5652490	15224821	59000664	38001956	10117127	85988624	7	25567294
NCAM1			1162444	24408660			61788372	3	24408660
CD99L2	3.44965e+06	1.80999e+07	2.34986e+07	1.02231e+08	4.30785e+07	1.20714e+06	156188422	7	2.34986e+07
PLXNB2	9.97849e+06	2.21275e+07	1.10562e+07	1.10685e+08	4.42641e+07	1.08345e+07	115522672	7	2.21275e+07
CDH11	2.13415e+07	2.34574e+07	1.09065e+07	7.91411e+07	1.67109e+07	1.10579e+07	22637302	7	2.13415e+07
ICAM1	3.03067e+06	2.12432e+07	3.35423e+07	5.85758e+07	1.08041e+07	9.5746e+06	5.88886e+08	7	2.12432e+07
PHKB	20265702	16088814	4.92578e+06	206043200	57784444	12404132	347863136	7	20265702
ENPP1	4.21438e+06	5.34531e+07	1.07667e+06	4.04675e+07	1.91654e+07	4.17284e+06	2.74152e+07	7	1.91654e+07
DAG1	4.17713e+06	1.87874e+07	1.34105e+07	8.75424e+07	7.21446e+07	2.12265e+06	2.87751e+08	7	1.87874e+07
SLC16A3	4.5364e+06	1.14246e+07	1.79245e+07	76719944	3.2822e+07	5.14888e+06	2.21772e+08	7	1.79245e+07
JAM3	6.7051e+06	1.7667e+07	7.98575e+06	9.31626e+07	2.37337e+07	1.6227e+06	6.88816e+07	7	1.7667e+07
IGF1R	3.42572e+06	1.76353e+07	8.1584e+06	8.94146e+07	6.0279e+07	2.73839e+06	4.19594e+08	7	1.76353e+07
ICAM5	3.82401e+06	16109332	3.77124e+06	6.89681e+07	87561584	1.96957e+06	5.38089e+08	7	16109332
HLA-C	5.3343e+06	1.57913e+07	1.07111e+07	2.61983e+08	7.84254e+07	1.16388e+06	4.97515e+08	7	1.57913e+07
NECTIN3	2.51061e+06	4.9234e+06	1.55193e+07	44394210	2.4608e+07	2.40678e+06	1.16e+08	7	1.55193e+07
ATP1B1	2.8753e+06	1.49143e+07	1.5358e+07	57336816	1.29748e+08	1.64661e+06	2.42102e+08	7	1.5358e+07
PTGFRN	4.34968e+06	1.51091e+07	8.04199e+06	7.05734e+07	1.23225e+08	4.52792e+06	2.33068e+08	7	1.51091e+07
DPP4	777140	1.63757e+07	71532.4	1.45981e+07	2.09497e+07	626106	2.47976e+07	7	1.45981e+07
MRC2	7.05727e+06	1.44672e+07	6.02138e+06	1.69039e+08	1.61405e+07	5.63856e+06	3.59213e+07	7	1.44672e+07
SCARB1	1.10606e+06	1.4437e+07	1.07029e+06	1.54758e+07	1.5779e+07	162404	63721396	7	1.4437e+07
CD46	2.46874e+06	1.43055e+07	9.35482e+06	4.77592e+07	18284925	850004	1.07427e+08	7	1.43055e+07
GSE1	1.0053e+06			20699708	7081563		29186242	4	1.38906e+07
USP47	4.23434e+06	1433786	5.03835e+06	6.00129e+07	1.77903e+07	1.38336e+07	5.56944e+07	7	1.38336e+07
SLC39A14	5.48892e+06	8.78897e+06	1.3774e+07	8.1202e+07	4.09644e+07	6.98828e+06	2.16736e+08	7	1.3774e+07
SIRPA	2.25244e+06	5.67006e+06	1.37082e+07	4.21571e+07	3.68446e+07	2.14211e+06	75047258	7	1.37082e+07
B2M	1.03919e+07	9.61684e+06	1.34338e+07	7.33023e+08	1.55005e+08	8.59402e+06	1.27064e+09	7	1.34338e+07
MET	1.33487e+07	1.25526e+07	5.95542e+06	9.05402e+07	5.63198e+07	2.75231e+06	1.52356e+08	7	1.33487e+07
CD276	1.20121e+06	1.281e+07	8.69735e+06	9.77244e+07	5.0478e+07	2.17301e+06	1.27647e+08	7	1.281e+07
GON4L	5255234	10975834	14326705	21863160	14221489	2.63794e+06	12693566	7	12693566
SLC39A10	2.48946e+06	1.95688e+07	6.21047e+06	4.82417e+07	1.26533e+07	2.98908e+06	40466806	7	1.26533e+07
EPHB2	1.25969e+07	2.89107e+06	9.69128e+06	1.77126e+08	6.42223e+07	6.46973e+06	1.23755e+08	7	1.25969e+07
CD9	1.88836e+06	6.69086e+06	1.25804e+07	6.24106e+07	7.24767e+07	2.1844e+06	7.75427e+07	7	1.25804e+07
ITGA11	1.75683e+07	1.80447e+06	2.88478e+06	2.92564e+07	2.16885e+06	3.20995e+07	1.25525e+07	7	1.25525e+07
RAB43	3015674	12484547	4.59233e+06	56639900	102407840	3.16817e+06	162331168	7	12484547
DDR2	3.1177e+06	7.3197e+06	1.49394e+07	4.84585e+07	18482148	1.17846e+06	1.24145e+07	7	1.24145e+07
FAS	449833	1.21221e+07	1.06894e+07	17461911	1.73339e+07	3.10906e+06	2.46878e+07	7	1.21221e+07
HLA-B			166151	1.2213e+07	1.2116e+07			3	1.2116e+07
ITGB8	1.14458e+07	1.18152e+07	10587687	9.21467e+07	2.33076e+07	7.05573e+06	3.30969e+07	7	1.18152e+07
PLXNA2	6.10844e+06	1.8784e+07	8.31648e+06	3.63512e+07	1.17828e+07	4.27087e+06	4.82457e+07	7	1.17828e+07
CDH4	5.54176e+06	4.92849e+06	2.73665e+07	3.76628e+07	1.17401e+07	2.98278e+06	2.59049e+07	7	1.17401e+07
CEMIP2	1.7043e+06	1.16655e+07	2.58034e+06	1.65023e+07	2.15083e+07	2.86292e+06	65546641	7	1.16655e+07
PTPRJ	5.98054e+06	1.80409e+06	1.23071e+07	5.13942e+07	1.14687e+07	2.54251e+06	1.43997e+08	7	1.14687e+07
ITGB5	1.39649e+06	8.50653e+06	1.14064e+07	4.79574e+07	3.81581e+07	2.68599e+06	1.70227e+08	7	1.14064e+07
NNMT	2.67006e+06	1.13197e+07	8.32761e+06	76587394	1.47789e+07	1.00867e+06	4.97797e+07	7	1.13197e+07
FAM234A	1.62059e+06	1.10018e+07	3.11208e+06	26378346	1.12467e+07	859456	1.37757e+07	7	1.10018e+07
CD46	1.36052e+06	1.09612e+07	1.15113e+07	1.89262e+07	9.84648e+06	913281	4.98566e+07	7	1.09612e+07
SLC16A1	2.42142e+06	1.08157e+07	7.10547e+06	4.43116e+07	4.94209e+07	1.3335e+06	1.63731e+08	7	1.08157e+07
ITGA4	2.70677e+07	3.34692e+07	5.84642e+06	2.26413e+08	2.96206e+06	1.07e+07	9.78606e+06	7	1.07e+07
SLC44A2	629392	3.26459e+06	1.49093e+07	1.23037e+07	3.2601e+07	1.08776e+06	1.06435e+07	7	1.06435e+07
BTN2A1	2.94673e+06	8.43854e+06	1.04987e+07	3.28117e+07	2.12882e+07	1.44951e+06	1.91226e+07	7	1.04987e+07
AVIL	4.29656e+06	2.08239e+06	10394103	73600600	22409028	2.76929e+06	99887152	7	10394103
PDCD1LG2	1.5708e+06		1.82831e+06	33088456	2.30982e+07	839320	1.78702e+07	6	9.84923e+06
RTN4	3.94333e+06	3.15251e+06	9.73414e+06	5.66819e+07	1.74312e+07	3.00485e+06	3.50691e+07	7	9.73414e+06
RECK	7.88477e+06	1.95657e+07	4.72143e+06	2.57507e+07	9.40749e+06	8.63515e+06	1.01876e+07	7	9.40749e+06
NTM	1.3135e+07	1.73316e+06	2.01996e+06	1.15042e+08	115088	9.37711e+06	1.55226e+07	7	9.37711e+06
JAG1	1.49264e+06	9.34018e+06	2982498	1.22509e+07	1.3301e+07	665994	1.63669e+07	7	9.34018e+06
DNASE1L1	1.10842e+06	6.34468e+06	1.12629e+07	5.11684e+07	9.15709e+06	2.44221e+06	19606428	7	9.15709e+06
TTF2	1.7305e+07	1.88972e+07	2.55431e+06	1.13302e+08	2365630	9.09631e+06	404446	7	9.09631e+06
CAMSAP3	17264986	18854664	2.55431e+06	112870400	2365630	9077661	404446	7	9077661
ADAM9	6.77679e+06	8.58367e+06	9.075e+06	9.96466e+07	2.52181e+07	2.88026e+06	1.59924e+08	7	9.075e+06
ATP1A1	3.33908e+06	9.06612e+06	8833024	68004863	3.23028e+07	2.56128e+06	1.1023e+08	7	9.06612e+06
SLC39A6	1.9019e+06	8.68237e+06	4.17934e+06	27531581	12484643	1.00801e+06	3.82703e+07	7	8.68237e+06
PLAUR	765950	263278	8.59794e+06	38068759	2.06226e+07	138484	49167234	7	8.59794e+06
CD248	2.21534e+06	5.30193e+07	8.57166e+06	4.35971e+07		202195		5	8.57166e+06
GYPC	1.37455e+06	8.47056e+06	1.06433e+07	4.12557e+07	4.05727e+06	729941	2.019e+07	7	8.47056e+06
ZNF318	1.31637e+06	5.5189e+06	8.25318e+06	43245832	8956552	321044	67395856	7	8.25318e+06
NRP2	8.13695e+06	7.39843e+06	2.9274e+06	4.5277e+07	18185686	5.95387e+06	1.28114e+07	7	8.13695e+06
GPC1	347581	1.2557e+07	8.11832e+06	9.55257e+06	7.45954e+06	466197	9.7932e+06	7	8.11832e+06
VASN	362768	1.76747e+07	3.52329e+06	8.09462e+06	4.90061e+07	670731	3.38453e+07	7	8.09462e+06
PTPRF	8.01408e+06	6.11952e+06	1.38369e+06	1.92472e+08	78403040	2.35955e+06	9.35365e+07	7	8.01408e+06
ATP1B3	2.26776e+06	8.00811e+06	5.13692e+06	6.6484e+07	5.0298e+07	2.28613e+06	2.71824e+08	7	8.00811e+06
SUSD5	9.55419e+06	7.04584e+06	8.73756e+06	6.0977e+07	7526423	7.98704e+06	5.55375e+06	7	7.98704e+06
PLXNA1	5.28107e+06	6.3798e+06	7.87893e+06	5.17062e+07	2.90232e+07	3.39034e+06	8.1083e+07	7	7.87893e+06
HSPE1	213047	863149	8464607	7855168	1.75607e+07	307540	1.03262e+07	7	7855168
CDH6	7.70708e+06	2.69198e+06	5.42756e+06	7.86341e+07		1.36171e+07		5	7.70708e+06
NPTN	507730	7.445e+06	4.43332e+06	4.12974e+07	3.6317e+07	588157	9.11725e+07	7	7.445e+06
BCAM	6.03875e+06	7.43038e+06	1.28776e+07	8.44894e+07	4.63887e+06	937264	1.39747e+07	7	7.43038e+06
ITGA6	2.3541e+06	1.63014e+06	7.39511e+06	9.04858e+07	2.4853e+07	2.12179e+06	1.55065e+08	7	7.39511e+06
NEO1	2.48081e+06	7.38659e+06	6.22362e+06	47440992	18507527	1.13582e+06	5.02239e+07	7	7.38659e+06
SYPL1	406088	7211273	3.51637e+06	17307518	9954257	609080	53456004	7	7211273
TMEM123	1.35278e+06	5174968	7151636	44715712	37824648	432633	116566096	7	7151636
PTPRD	2.84594e+06	6805126	1.98261e+06	2.92128e+07	10972092	683755	8.92662e+06	7	6805126
HLA-F	1.69965e+06	5.14669e+06	6.73682e+06	3.40259e+07	1.45358e+07	706126	52043870	7	6.73682e+06
TPBG	1.42423e+06	849687	6.61295e+06	2.28822e+07	2.09877e+07	1.08551e+06	6.59766e+07	7	6.61295e+06
SLC44A1	124119	1.73494e+06	2.23602e+06	1.09622e+07	1.37136e+07		4.09335e+07	6	6.59912e+06
FAP	3.18335e+06	4.51031e+06	6.49196e+06	4.02377e+07	3.90831e+07	7.45178e+06	5.16298e+06	7	6.49196e+06
RBM4		4640670	1180121	8.23143e+06	6.25651e+07	394550	1.38811e+07	6	6.43605e+06
FBLN2	6.24039e+06			1.91568e+07		5.64601e+06		3	6.24039e+06
ERBB2	3.85333e+06	1.62864e+07	6.19687e+06	7.74075e+07	3.03829e+07	1.42421e+06	4.19998e+06	7	6.19687e+06
RNF31	782527	181092	6042339	14971173	15813420	1626106	29142478	7	6042339
MOXD1	2.04178e+06	5.432e+07	1.22921e+06	2.62043e+07	3.8952e+07	1.48146e+06	5.94258e+06	7	5.94258e+06
CPM	1.07934e+06	5.8899e+06	596688	6.08241e+07	1.01807e+08	417519	104681947	7	5.8899e+06
CD47	1.13668e+06	5.81632e+06	4.77465e+06	6.10003e+07	2.70082e+07	915334	7.95448e+07	7	5.81632e+06
KIRREL1	817032	5.74951e+06	3.11942e+06	4.14444e+07	1.4797e+07	170448	4.39802e+07	7	5.74951e+06
HSPE1	181959	654462	6638350	5670771	12950931	196275	7267789	7	5670771
NUP98	5.59979e+06	6569748	2.56149e+06	1.80955e+07	5.55925e+06	2.45353e+06	5.98224e+06	7	5.59979e+06
TRMT112	2.49539e+06	5550338	4.91156e+06	4.35594e+07	33527530	2583644	224578448	7	5550338
VCAM1	392958	373458		2.73878e+07		1.06579e+07		4	5.52544e+06
FZD2	3.8057e+06	9.991e+06	2.81995e+06	5.44269e+07	5.49474e+06	683709	7.22687e+06	7	5.49474e+06
DSG2	1.23087e+06	5.41753e+06	1.07665e+06	2.32655e+07	8.33152e+06	825770	2.86191e+07	7	5.41753e+06
FLNC	1.15978e+06	5.40845e+06	1.59048e+06	2.18684e+07	9.61737e+06	1.27498e+06	7.61776e+06	7	5.40845e+06
CD58	1.77602e+06	2.64135e+06	5.30892e+06	2.15182e+07	4.42248e+07	869949	1.65478e+08	7	5.30892e+06
SAT2	1.32847e+06	5.28448e+06	2.42691e+06	5.92302e+06	15409442	1.82425e+06	29844566	7	5.28448e+06
GLO1	5.17076e+06	2.19185e+06	22652864	7.12991e+07	3.7915e+06	4.93065e+06	8.82633e+06	7	5.17076e+06
CALU	386035	405966	7.83096e+06	1.17743e+07	8.60244e+06	898107	5.13974e+06	7	5.13974e+06
ROBO1	1.04352e+06	1.20123e+07	1.50983e+06	2.58235e+07	5.11206e+06	1.36261e+06	6.95456e+06	7	5.11206e+06
FLRT2	245866	1.28855e+07	5.02047e+06	2.39254e+06	9.0763e+06	556640	9.499e+06	7	5.02047e+06
NEGR1	4.98197e+06	380890	3.61407e+06	6.86644e+07	25335421	2.55469e+06	1.35828e+07	7	4.98197e+06
MXRA8	4.88462e+06	1.50055e+07	1.18053e+06	4.69985e+07		1.09518e+06		5	4.88462e+06
ADGRE5	1.82444e+06	4.87852e+06	4.26516e+06	2.60274e+07	5.3724e+07	703539	2.45911e+08	7	4.87852e+06
CD63		315791	1.95605e+06	7.71522e+06	1.09658e+07	156719	1.50424e+07	6	4.83563e+06
CD81	468853	1.91256e+06	4.81377e+06	26515177	1.30274e+07	395729	5.17064e+07	7	4.81377e+06
EPHB4	858953	2.78869e+06	4.80958e+06	2.30867e+07	1.0464e+07	1.12183e+06	7.77558e+06	7	4.80958e+06
TENM4	4.69782e+06	458642	830250	2.80423e+07	1.33191e+07	3.86896e+06	7.26827e+06	7	4.69782e+06
PDGFRB	2.51515e+06	3.48958e+07	4.61427e+06	5.96758e+07	4.48215e+06	4.50304e+06	3.34691e+07	7	4.61427e+06
FN1	4.52926e+06	127369	187168	4.80363e+07	4.29888e+06	5.53855e+06	4.62696e+06	7	4.52926e+06
IL6ST	2.01948e+06	4.48941e+06	2.35181e+06	37039032	8930724	1.11944e+06	7.94489e+07	7	4.48941e+06
FZD7	1.3552e+06	1.94118e+07	1.57975e+06	9.20573e+06	4.44586e+06	732601	1.65315e+07	7	4.44586e+06
CD151	1.96269e+06	3.20448e+06	4.4276e+06	5.18669e+07	1.80972e+07	1.01409e+06	5.34319e+07	7	4.4276e+06
JMJD1C	924830	3.85195e+06	5622579	4.41846e+06	13130637	1.46252e+06	9937515	7	4.41846e+06
NOTCH2	4.33783e+06	2.2576e+06	3.29857e+06	4.76729e+07	1.9521e+07	2.57331e+06	7.06651e+07	7	4.33783e+06
TRIM47	240256	4324460	71078.7	4825494	5727693	245885	7790528	7	4324460
CDH12	115138	8.31827e+06	248723	2.50326e+06	11386020		6.137e+06	6	4.32013e+06
ROR1	1.22697e+06	8.13438e+06	4.29252e+06	1.11284e+07	2.93426e+06	763675	3.33513e+07	7	4.29252e+06
PCDH7	23535.2	1.33059e+07	1.07507e+07	1.33626e+06	4.27632e+06	50468.6	1.63653e+08	7	4.27632e+06
KHSRP	1.08271e+06	574275	4.11077e+06	1.53987e+07	5.35536e+06	242395	9.55356e+06	7	4.11077e+06
CA9			9847.18	78595.5	1.68149e+07		8.04441e+06	4	4.0615e+06
MAP1B	6.05187e+06	2.35092e+06	4.01642e+06	40472696	1.27944e+07	2.54554e+06	418468	7	4.01642e+06
PTPRK	4.01595e+06	3.53924e+06	2.85752e+06	6.77577e+07	2.79072e+07	1.49042e+06	1.63117e+08	7	4.01595e+06
EFNB1	1.06017e+06	974865	4.12407e+06	1.79692e+07	4.01066e+06	673161	1.59393e+07	7	4.01066e+06
PCLO	1.00296e+06	994243	1.17767e+06	76847440	5.48578e+06	4.00284e+06	380377952	7	4.00284e+06
C4BPA	1.23936e+06	1.90959e+06	3.99989e+06	2.60268e+07	6.19409e+06	1.95067e+06	5.9267e+06	7	3.99989e+06
PTPRB	447444	2.08552e+07	291480	9599350	15164984	554526	3.89402e+06	7	3.89402e+06
NOTCH4	2.11921e+06	2.28263e+06	3.84896e+06	12031625	11747045	784918	14204766	7	3.84896e+06
ANTXR2	2.74984e+06	1.05367e+06	5.01065e+06	5.542e+07	8.52915e+06	3.24549e+06	3.84373e+06	7	3.84373e+06
IGSF3	3.81631e+06	1.65824e+06	1.01694e+06	6.10241e+07	6.59661e+06	2.15227e+06	4.91606e+07	7	3.81631e+06
INSR	1.96904e+06	4.09432e+06	3.3246e+06	9536730	15246663	1.19498e+06		6	3.70946e+06
HARS1	1.47234e+06	1.0075e+07	3.94146e+06	1.30459e+07	3706631	2.49588e+06	3.62487e+06	7	3706631
IL1RAP	1.83843e+06	2.54122e+06	3.69236e+06	26967314	5025180	1.18759e+06	4.36064e+07	7	3.69236e+06
LRRC3B	1.68e+06	3.69155e+06	5584791	11053992		768960		5	3.69155e+06
PCDHB16	1.34103e+06	2.99064e+06	3.69068e+06	1.49395e+07	1.59675e+07	710062	4.63152e+07	7	3.69068e+06
AMIGO2	3.32253e+06	3.58026e+06	656894	3.46981e+07	8.01493e+06	1.98336e+06	4.88534e+07	7	3.58026e+06
EPHB3	565507	3.44505e+06	2.50559e+06	9.22952e+06	9.11576e+06	1.14154e+06	4.50242e+06	7	3.44505e+06
SH3YL1			632656	16868618	3443118	306994	18049904	5	3443118
ITGA6	10057.8			3.33889e+06			3.51318e+06	3	3.33889e+06
RYR3		1.48769e+06			3.30579e+06		8.3964e+06	3	3.30579e+06
ANTXR1	648211	2.05308e+06	3.42619e+06	2.35145e+07	3.28896e+06	409264	13451007	7	3.28896e+06
TRHDE	3.2768e+06	176422	90563.1	6.84527e+07	7.80017e+06	1.69669e+06	6.68625e+07	7	3.2768e+06
PTPRG	1.16192e+06	9.29214e+06	2.49701e+06	1.7157e+07	3.22615e+06	654072	74094523	7	3.22615e+06
GFRA1	432299	5.01995e+06	4.01543e+06	2.4167e+06		189917	72620266	6	3.21606e+06
CDH10	2.09065e+06	3.97865e+06	3.15771e+06	1.28314e+07	3.21505e+06	950091	4.33177e+06	7	3.21505e+06
SYPL1	190972	3.1849e+06	1.27024e+06	9.31191e+06	5.69495e+06	230182	3.44724e+07	7	3.1849e+06
PBX4	950815	573683	1.57675e+06	23562328	9574286	3177295	32581812	7	3177295
ITGA8	310980	4.71322e+07	1.35721e+06	3170563	3.07867e+07	358053	3672164	7	3170563
TMEM30A	295901	2.14184e+06	3.17051e+06	9.63609e+06	5.31085e+06	183837	16261543	7	3.17051e+06
SH3D19	256542		3.14394e+06	21043394		449185	6.56565e+06	5	3.14394e+06
PDIA4	64847.5	581845	3.11693e+06	9.19133e+06	4.0719e+06	467643	7.50553e+06	7	3.11693e+06
PCDHGC3	959076	2.16153e+06	4.78499e+06	1.10015e+07	3.07728e+06	681426	5.3154e+07	7	3.07728e+06
MICB	574075	3.06817e+06	135034	16667960	1.35036e+07	140082	3.70745e+07	7	3.06817e+06
MICA	555196	3.00661e+06	457375	1.20363e+07	1.31293e+07	212293	79325939	7	3.00661e+06
TMEM132A	2.2378e+06	2.99394e+06	1.92444e+06	24789424	4.05403e+06	1.26879e+06	3.99588e+07	7	2.99394e+06
PRKCSH	224381	37592.7	2.99311e+06	1.24175e+07	4.16023e+06	323429	1.15295e+07	7	2.99311e+06
CD14	230850	912158	32713.1	6.86466e+06	5025743		1.22143e+07	6	2.96895e+06
EPHA4	634234	3.68256e+06	2.27209e+06	1.65233e+07	2.96807e+06	852210	1.58678e+07	7	2.96807e+06
MELTF	1.54476e+06	2.73349e+06	7.55294e+06	3.76502e+07	2.96051e+06	302139	5.39015e+08	7	2.96051e+06
LRRC4B	914838	2.95288e+06	4.18648e+06	8.96687e+06		481826		5	2.95288e+06
GFRA2	628601	3.96192e+06	2.9231e+06	15025175		202742		5	2.9231e+06
SLC6A6	661675	2.89971e+06	1.10881e+06	1.53479e+07	6.1912e+06	289457	4.50613e+06	7	2.89971e+06
C4	2.47297e+06	2.87998e+06	2.57489e+06	3.73626e+07	1.19729e+07	966022	4.62715e+07	7	2.87998e+06
CD40	92021.6	38979.3		3.54483e+06	2.82406e+06		9.35821e+06	5	2.82406e+06
PTPRS	1.07451e+06	3.88928e+06	1.3708e+06	2.21549e+07	7256468	548184	2.82026e+06	7	2.82026e+06
ELFN2	1.77879e+06	2.80963e+06	2.22831e+06	2.51336e+07	4.81692e+06	1.1159e+06	2.71109e+07	7	2.80963e+06
PRTG	902689	2.78851e+06	2.82651e+06	5.77391e+06	1.74825e+06	163224	8.99851e+06	7	2.78851e+06
TNFSF4	2.72491e+06	6.98441e+06	66481.3	1.93666e+07		38403.2		5	2.72491e+06
AXL	2.72045e+06	878918	2.20307e+06	75060660	24605638	732672	7.74354e+07	7	2.72045e+06
MYO18B				2.71131e+06	1.49745e+06		2821463	3	2.71131e+06
SCAMP1	201726	8.32395e+06	529461	3.7085e+06	1.17725e+07	74186.6	2.70085e+06	7	2.70085e+06
TF	1.45189e+06	4.04454e+06	2.54961e+06	2.83006e+06		1.45919e+06	3.50033e+06	6	2.68983e+06
LSAMP	769929	4.5521e+06	1.56111e+06	3.5859e+06	1.15506e+06	4.01521e+06		6	2.57351e+06
TSNAX	1.15389e+06	383437	3.26201e+06	2.55441e+07	1.34782e+06	2.54532e+06	9.51742e+06	7	2.54532e+06
CNNM4	569338	2.53075e+06	948705	3.5529e+06	1.00993e+07	529563	1.27269e+07	7	2.53075e+06
TEK	4.92634e+06	6097932	868636	2.64094e+07	530627	769928	2.52595e+06	7	2.52595e+06
FRAS1	923165	1.58095e+06	2.50296e+06	9.37699e+06	5.68352e+06	871796	1.70523e+07	7	2.50296e+06
MYADM	369362	1.97849e+06	3.47308e+06	2.47967e+06	4.92961e+06	279037	3.3128e+06	7	2.47967e+06
ALPL	3.3414e+06	1.83709e+07	1.6173e+06	9.02249e+06	13969.4	698893		6	2.47935e+06
NPR2	2.44268e+06	1.85617e+06	1.02463e+06	1.78076e+07	8.37234e+06	1.42902e+06	4.69062e+06	7	2.44268e+06
IGDCC4	1.2643e+06	7.43034e+06	2.43887e+06	6.26031e+06		346058		5	2.43887e+06
ATRN	723890	2.41755e+06	1.45082e+06	1.01705e+07	5742611	416574	1.66174e+07	7	2.41755e+06
SEMA4C	766840	1.74802e+06	2.41124e+06	4.25573e+06	7.49105e+06	355034	7.08357e+06	7	2.41124e+06
FLRT3	465840	1.56475e+07	2.36428e+06	5.42289e+06	2.39732e+06	1.03077e+06	6.98353e+06	7	2.39732e+06
CLMP	520786	2.37591e+06	197377	1.10174e+07	3.28218e+07	1.98145e+06	9.70557e+07	7	2.37591e+06
TNFRSF10B	852673	2.36563e+06	5.51611e+06	2.99169e+07	2.322e+06	509582	1.44465e+07	7	2.36563e+06
EMB	1.12964e+06	1.14626e+06	3.34388e+06	8.25434e+06		1.3699e+06	1.98994e+07	6	2.35689e+06
CADM4	830392	5.89159e+06	2.35017e+06	1.54394e+07	1.16698e+07	322203	1.39254e+06	7	2.35017e+06
FAM171B	741984	2.18962e+06	3.30266e+06	6.15395e+06	2.32644e+06	498445	5.15259e+06	7	2.32644e+06
ACO1	595577	1.80679e+06	2.29277e+06	1.0821e+07	8.10903e+06	710787	1.91768e+07	7	2.29277e+06
ROR2	142387	3.98984e+06	521479	4699676		62928	1.28427e+07	6	2.25566e+06
DCBLD1	1.41216e+06	2.25095e+06	423660	15732829	6.68415e+06	492168	45417200	7	2.25095e+06
HSPE1-MOB4		110803	987862	3511506	4.71553e+06	37049.8	6.31169e+06	6	2.24968e+06
LRP6	361081	2.24804e+06	1.40465e+06	5.52249e+06	2.64635e+06	300717	18752259	7	2.24804e+06
EPHA3	343932	3.91696e+06		4.5018e+06	575139	181427	2.44622e+07	6	2.24605e+06
ANO6	1.6759e+06	2.22738e+06	1.52112e+06	4.14587e+07	2.26174e+07	867713	5.47128e+07	7	2.22738e+06
ULBP3	1.20933e+06	2.22667e+06	856832	1.9092e+07	5.58548e+06	811273	2.33434e+07	7	2.22667e+06
DNAJA1	521099	587061	2.2032e+06	4.77931e+06	2.77357e+06	616224	3.92338e+06	7	2.2032e+06
L1CAM	199499	2.20202e+06	209609	3.40532e+06	1.54417e+07	114336	9.0484e+06	7	2.20202e+06
IGSF8	383655	2.18981e+06	1.35262e+06	6603144	1.48806e+07	248540	20410722	7	2.18981e+06
HLA-C		408517		3.50868e+06	856521		12639284	4	2.1826e+06
SLC38A1	370064	2.17148e+06	715144	2.22929e+06	5.04037e+06	146570	1.23654e+07	7	2.17148e+06
CRIM1	1.04831e+06	2.12905e+06	2.05892e+06	9.7984e+06	8.80462e+06	483356	6.38235e+06	7	2.12905e+06
SPPL2A		32598.3		3.11611e+06	1.13927e+06		7.49814e+06	4	2.12769e+06
LAYN	477935	2.48034e+06	2.65723e+06	1.43739e+07	1.76677e+06	267171		6	2.12355e+06
FSCN1	1.23997e+06	126577	2.46392e+06	2.06032e+07		2.10928e+06		5	2.10928e+06
CXADR	902464	2.10505e+06	1.20603e+06	1.08517e+07	8476648	157570	5.29198e+07	7	2.10505e+06
CD274	93135.8		313263	1.71557e+07	3.89612e+06	28755.2	64077266	6	2.10469e+06
DDR1	1.06175e+06	1.53083e+06	2.09102e+06	1.41106e+07	3.34213e+06	477988	1.70135e+07	7	2.09102e+06
SURF4	1.27529e+06	2.08169e+06	1.19658e+06	1.71133e+07	6.26971e+06	222889	9.62873e+06	7	2.08169e+06
WNT5A	1.35148e+06	2.53069e+06	1.74749e+06	4.35225e+07	2.06494e+06	2.55666e+06	2.06348e+06	7	2.06494e+06
COX20	496401	355425	2.04409e+06	6.51231e+06	4.1755e+06	361727	18467626	7	2.04409e+06
SDK2	2.039e+06	1.30939e+07	7.31124e+06	2.80082e+07	600936	599233	1.40815e+06	7	2.039e+06
CLCA2		2.09076e+06	57470.2	1.95873e+06	6846729	42570.1	5.098e+06	6	2.02474e+06
HSF2BP	365365		863331	7.32598e+06	3.55297e+06	97949.3	3.17102e+06	6	2.01718e+06
SLC30A1	296716	1.78865e+06	2.0162e+06	8.47571e+06	6.7941e+06	289736	1.12093e+07	7	2.0162e+06
TMBIM1		271649		2.15235e+06	1.86763e+06		3.73723e+06	4	2.00999e+06
ADAM17	554939	1.99367e+06	1.52997e+06	12655944	3.95661e+06	383800	2.57879e+07	7	1.99367e+06
EPHA5	551613	1.9892e+06	702936	9.63136e+06	4.88254e+06	961023	4.63839e+07	7	1.9892e+06
SLC1A4	642994	699516	1.98031e+06	1.01507e+07	8.69397e+06	251220	1.75671e+07	7	1.98031e+06
HEG1	531570	1.97238e+06	1.34315e+06	7.21883e+06	9.47078e+06	438170	1.32702e+07	7	1.97238e+06
FRRS1L	1051985	907702	1962691	5214103	3.17974e+06	488914	7.27731e+06	7	1962691
CLDND1	214902	1.96068e+06	1.26772e+06	8.59722e+06	6.59841e+06	147316	2.16611e+07	7	1.96068e+06
CAV1	49009.2	231240	1.95686e+06	1.31257e+07	2.7747e+06	558411	2.16374e+06	7	1.95686e+06
TMED7		1.94905e+06	2.37756e+06	152395	1.5916e+06		8.3479e+06	5	1.94905e+06
F11R	1.27202e+06	3.27962e+06	119460	3.82027e+07	1.93768e+06	302937	71426666	7	1.93768e+06
SLC26A2	108579	1.91648e+06	1.05624e+06	2.01348e+06	7.62426e+06	184323	1.46684e+07	7	1.91648e+06
SUZ12		227536	194341	4.266e+06	4.52582e+06	136531	3598590	6	1.91306e+06
FILIP1L	761168		3055807	5.1676e+06		88684.9		4	1.90849e+06
TNFRSF12A	381865	197594	1.90477e+06	4.02705e+06	5.62622e+06	360034	5.59802e+06	7	1.90477e+06
SLC20A1	452156	2.00749e+06	1.65674e+06	5.45468e+06	1.90145e+06	504343	1.71161e+07	7	1.90145e+06
MARVELD2	1.89885e+06	454514	2799899	2.49335e+07	1403486	1.5635e+06	8.7982e+06	7	1.89885e+06
SLC16A7	288996	300840	2.61844e+06	1.89484e+06	4.68141e+06	278192	19176666	7	1.89484e+06
NT5DC1	1.89071e+06	166165	911698	2.10619e+07	8.1784e+06	1.26141e+06	5.94761e+06	7	1.89071e+06
TXNL1	649245	333799	1.89327e+06	1.38526e+07	1.85796e+06	225365	2.5363e+07	7	1.85796e+06
ATP7B	821023	1.26736e+06	1.85721e+06	3.3069e+06	2515935	864425	3.47892e+06	7	1.85721e+06
GPC6	593800	3.70044e+07	2.19272e+06	3.41788e+06	1.48045e+06	680065		6	1.83658e+06
DISP2	822624	1.82761e+06	1.55381e+06	8195712	2.24994e+07	579179	2.50769e+07	7	1.82761e+06
NAALAD2	1.82347e+06	9.48837e+06	228141	1.46933e+07	853906			5	1.82347e+06
FZD6	407595	1.09134e+06		1.01976e+07	2.55167e+06	2.92695e+06	512293	6	1.82151e+06
ADGRG1					1.80346e+06	33154.2	1.18372e+07	3	1.80346e+06
INPP4A		6775894	1.49177e+06	124136	30540794	1.78731e+06		5	1.78731e+06
SLC46A1		263613			2.74985e+06		1.78499e+06	3	1.78499e+06
CD38	1.83413e+06	1.72432e+06	62689.8	2.26927e+07	78503.5	2.07392e+06		6	1.77922e+06
KIT	257798	1.92215e+06	619268	4.31273e+06	1.77526e+06	889727	7.18393e+06	7	1.77526e+06
CNNM3	115808	1.76045e+06	544569	1.82318e+06	5.20462e+06	37172.3	6.93666e+06	7	1.76045e+06
SLC38A2	393569	1.75725e+06	1.35063e+06	8.46899e+06	1.54604e+07	384219	1.13721e+07	7	1.75725e+06
TRMT61B		804585		1742040	3.9591e+06			3	1742040
TM9SF2				1.7366e+06	297619		2.80466e+06	3	1.7366e+06
COL6A3	1.55695e+06	923917	5.59735e+06	4.65131e+07	1.71624e+06	855536	2.70253e+06	7	1.71624e+06
LYPD3	1.69407e+06	429262	1.47388e+06	1.26778e+07	4.71221e+06	247087	2.44978e+07	7	1.69407e+06
EFNA5	267368	820077	2.41932e+06	4.27053e+06	1.68239e+06	132842	5.1414e+06	7	1.68239e+06
FBLN1	2.00813e+07	54840.9	366611	9.73968e+08	1.49112e+06	1.40605e+07	1.68184e+06	7	1.68184e+06
ACLY	1.58404e+06	823030	3.24723e+06	1.26641e+07	1.65373e+06	1.42701e+06	3.13418e+06	7	1.65373e+06
ABCA1	602205	602516	1.99319e+06	5787339	1648707	1.0668e+06	6.24068e+06	7	1648707
DLD	251171	1.47037e+06	1.64832e+06	2.4129e+06	8.81822e+06	194224	3.2099e+07	7	1.64832e+06
LAMA5	593967	1.53326e+06	1.63127e+06	4.91017e+06	5.93479e+06	377479	16549888	7	1.63127e+06
STIP1	1.6319e+06	396291	1.6158e+06	3.22414e+07	824204	662191	5.73556e+06	7	1.6158e+06
MINPP1	985113	6276849	1.61295e+06	9505879	1.04283e+06	779773	36105968	7	1.61295e+06
DNAAF6			57588.7	2.77714e+06	446157		6579864	4	1.61165e+06
CCT6B	924529	2.59433e+06	1.40908e+06	10847436	1.80683e+06	715474		6	1.60795e+06
TLR3	776472	1.60173e+06	2.37495e+06	6.36406e+06	1.12672e+06	1.38686e+06	2.93811e+06	7	1.60173e+06
RPS27	239930	704051	2787026	4.05862e+06	1.58322e+06	141589	10537226	7	1.58322e+06
GPNMB			52438.7		4.69261e+06	67282.3	3.09803e+06	4	1.58266e+06
CACHD1	1.15577e+06	3728113	1.21172e+06	1.23446e+07	1582462	742055	7.94511e+06	7	1582462
RELL1	151170	392656	1.57844e+06	5.04864e+06	6.20209e+06	117438	8.50406e+06	7	1.57844e+06
PLP2	234202	156633	1.57591e+06	4.62004e+06	6375833	237082	21194684	7	1.57591e+06
CMC4	120787	1.58782e+06	458991	1.56157e+06	4.1505e+06	180776	4.78984e+06	7	1.56157e+06
SFXN1	81330.6	1.78755e+06	1.56118e+06	8.45571e+06	1.4523e+06	105266	4.75308e+06	7	1.56118e+06
NCAM2	1.49171e+06	65159.1	1.3394e+06	37604497	1.55202e+06	4.16279e+06	1.95214e+07	7	1.55202e+06
NCR3LG1	1.53809e+06	416277	226431	2.23069e+06	56934.3	3.16137e+06	2.68917e+06	7	1.53809e+06
SLC1A5	1.15914e+06	1.45341e+06	2.35079e+07	1.1933e+07	1.53497e+06	405364	8.413e+07	7	1.53497e+06
PGRMC1	498311	260768	1.96049e+06	1.75732e+07	1.53418e+06	381887	4.77575e+06	7	1.53418e+06
VPS13D	8663163	1.53128e+06	1.02837e+06	14076279		1.21506e+06		5	1.53128e+06
IFNGR1	1.10045e+06	1.17939e+06	1.52909e+06	1.10404e+07	2.81488e+06	650074	1.30253e+07	7	1.52909e+06
PTPRM	345007	960791	1.51142e+06	3.16961e+07	6.26599e+06	373629	6.56442e+07	7	1.51142e+06
PLXND1	445817	754789	1.96102e+06	5.55452e+06	2.43461e+06	206795	1.50813e+06	7	1.50813e+06
FLVCR1	233601	1.50434e+06	1.20611e+06	3.81006e+06	4.16773e+06	320024	9.08646e+06	7	1.50434e+06
BTN3A2	92481.3			2.69354e+06	1.48794e+06	222544	4.9125e+06	5	1.48794e+06
LDLR	330385	1.46379e+06	1.03542e+06	1.20765e+07	1.15465e+07	119429	6.57837e+07	7	1.46379e+06
TNFRSF10A	764287	950114		1.20053e+07	1.97266e+06	194306	1.93919e+07	6	1.46139e+06
ADGRL2	671015	3.19275e+06	1.43625e+06	1.01182e+07	1.9842e+06	303690	469356	7	1.43625e+06
RACK1	626815	835896	2.32996e+06	6.5907e+06	1.4358e+06	47508.8	3.08381e+06	7	1.4358e+06
CTNNA1	860507	1.32037e+06	1.41603e+06	1.99379e+07	2.04983e+06	1.40264e+06	2.87744e+06	7	1.41603e+06
LRP8	1.04835e+06	1.41058e+06	831854	4.96271e+06	4.8768e+06	400565	2.79405e+07	7	1.41058e+06
BTN3A3	114045			3.12705e+06	1.40605e+06	141005	5.81424e+06	5	1.40605e+06
GIGYF1	250237			3597265	1.39965e+06	862519	1.42027e+06	5	1.39965e+06
FAM171A1	941042	3.20047e+06	1.39119e+06	1.21797e+07	124005	902684	25693662	7	1.39119e+06
IFITM3			121516	2.14127e+06	628351		6.94107e+06	4	1.38481e+06
TNNI1	1.80209e+06	872634	814957	27134780	1377932	729774	11383881	7	1377932
MXRA5	990268	3.81253e+06	782548	7.45008e+06	1.3774e+06	913084	1.57051e+06	7	1.3774e+06
TGFBI	264964			8468137	1.36308e+06	685327	11582918	5	1.36308e+06
F5	225551	521915	1.3493e+06	6.2604e+06	3.29454e+06	1.07542e+06	3621417	7	1.3493e+06
COCH		550340	570755	2234837	2.12694e+06	197165	7138548	6	1.34885e+06
PTPRK	592807	593338	1.34132e+06	9.63369e+06	5.12672e+06	187803	26084898	7	1.34132e+06
EVI2B			264252	314325	2.34535e+06		1.24518e+07	4	1.32984e+06
LAYN	328860	1.64795e+06	1.5776e+06	4.01002e+06	1.0757e+06	292154		6	1.32665e+06
COLEC12	448564	8739917	107944	7.5411e+06		1.32409e+06		5	1.32409e+06
SLC3A2	530529	1.32051e+06	628971	5.29732e+06	1.14791e+07	565898	1.09444e+07	7	1.32051e+06
PALM2AKAP2	668290	6.10061e+06	1.04919e+06	6.67927e+06	2.09611e+06	609105	1.31142e+06	7	1.31142e+06
CENPJ	788280	280837	1.30607e+06	4501114	6356488	717132	5.41181e+06	7	1.30607e+06
PSG3	998507	250695	1.3043e+06	4.25508e+06	1.98285e+06	462451	4322576	7	1.3043e+06
PDIA4			132799	2.1677e+06	725101		1.88068e+06	4	1.30289e+06
FZD1	200260	3.22118e+06	4.27872e+06	3.71626e+06	775714	1.30132e+06	941227	7	1.30132e+06
BSG		415993	201797	2.35395e+06	1.29974e+06		3803799	5	1.29974e+06
IL18		68682.9		1.28741e+06			2.11533e+06	3	1.28741e+06
TGFBR1	542847	1.2803e+06	932305	1.24879e+07	5.91473e+06	264432	7.41253e+06	7	1.2803e+06
CLTA	2.40613e+06	3.37273e+06	1.2738e+06	2.41861e+07	666877	1.00291e+06	13073.5	7	1.2738e+06
SEH1L	164660	170852	1.268e+06	13720742	6.20819e+06	688390	19107822	7	1.268e+06
HPCAL1			77830.5	1.59243e+06	1.62903e+06	6570.88	1.26492e+06	5	1.26492e+06
RYK	337555	1.25577e+06	868606	3.85255e+06	2.13087e+06	114481	5.88322e+06	7	1.25577e+06
MIGA1		221392		1.83709e+06	732686		1.77538e+06	4	1.25403e+06
ADA	67809.5	1.25246e+06	98502	3.40458e+06	4.49644e+06	26435.6	6.68091e+06	7	1.25246e+06
SEMA7A	1.15694e+06	250627	175358	2.2718e+07	8.44961e+06	1.24527e+06	52999042	7	1.24527e+06
COX5B	32451.2	3.10612e+06	886817	1.24259e+06	2.61993e+06	91768.4	1.90749e+06	7	1.24259e+06
CDH3	39347.8	4986546	324868	1234201	3.41483e+06	30161.6	2.31096e+06	7	1234201
ITGA7				1.22954e+06	4.9976e+06	16074.1		3	1.22954e+06
PSMC6	390828	174202	1.22536e+06	6.27313e+06	2.37903e+06	144870	2.42149e+06	7	1.22536e+06
EFNA1	129387	1.22072e+06	289593	2.28621e+06	1.77664e+06	76114.9	8.5334e+06	7	1.22072e+06
M6PR	157120	878298	1.21144e+06	4.48791e+06	4.99255e+06	110100	2.20286e+07	7	1.21144e+06
NOTCH1	250925	1.61948e+06	1.12569e+06	1.95589e+06	1.20598e+06	350115	2.3873e+06	7	1.20598e+06
NOTCH3	1.10059e+06	1.33504e+06	1.30111e+06	4.28541e+06	8326.47	530008		6	1.20085e+06
BST1	147610	925728		1.00147e+07	1.46366e+06	395116	1.35258e+07	6	1.19469e+06
SEMA4D	864364	1.19172e+06	1.02514e+06	4.30825e+06	9.20624e+06	206274	2.58652e+07	7	1.19172e+06
UNC5B	4.13856e+06	1.60259e+06	777736	19362714		597767	570888	6	1.19016e+06
CLCN6				4.91023e+06	172118		1.18756e+06	3	1.18756e+06
FBXW7	1.18451e+06	1.89568e+06	1.20775e+06	592446	1.08129e+06	705977	1.40006e+06	7	1.18451e+06
ATP6V1E1	211274	323126	1.18024e+06	4.74136e+06	2.21551e+06	373278	2.04971e+06	7	1.18024e+06
MPZL1	97510	437544	1.16366e+06	4.17961e+06	4.62036e+06	62793.8	12769766	7	1.16366e+06
ELFN1	675234	3.5756e+06	1.15838e+06	2.26728e+07		486042		5	1.15838e+06
ICOSLG		1.13094e+06	1.1743e+06	1.60347e+06			99295.7	4	1.15262e+06
SGCE	22570.9	540353	1.34153e+06	1993775	2.39779e+06	11295.7	1.14691e+06	7	1.14691e+06
ATP2B1	540118	966448	1.13653e+06	7.61888e+06	3.83181e+06	288632	9871209	7	1.13653e+06
PEAR1	663789	1.59482e+06	3.85795e+06	9.5159e+06	518443	535352		6	1.1293e+06
PPM1G	262016	404686	1.12234e+06	4.01989e+06	1.96519e+06	217705	6.57271e+06	7	1.12234e+06
ANTXR2	119038		245353	37430432	1.99857e+06	90197.5	2.36504e+06	6	1.12196e+06
NRCAM		350883	3.10875e+06			1.12184e+06		3	1.12184e+06
CLEC2B			1.26987e+06	1.12138e+06	5.03901e+06	381737	314346	5	1.12138e+06
SV2A	19069.5			1.81859e+06	420597		2.14346e+06	4	1.11959e+06
SLC7A11	232547	783801	1.10083e+06	3.63415e+06	4.27983e+06	256147	4.5611e+06	7	1.10083e+06
THBS3	622011	571419	1.09744e+06	1.26866e+06	637146	1.40063e+06	3.10542e+06	7	1.09744e+06
SLC66A2		6.70119e+06	1.09442e+06			548767		3	1.09442e+06
SLC2A1	417787	363993	1.08899e+06	1.76523e+07	1.69751e+07	247892	4.39479e+07	7	1.08899e+06
BMPR2	441491	522098	1.08891e+06	3.93612e+06	2.08155e+06	523575	7568363	7	1.08891e+06
NCSTN	213405	1.08555e+06	641353	6.84317e+06	2.49779e+06	136849	9.70937e+06	7	1.08555e+06
PARN	600470	685501	1.07385e+06	1.63548e+07	1.25581e+06	936248	5565681	7	1.07385e+06
SND1	362340	332173	1.07156e+06	5.90335e+06	1.34826e+06	410544	3.07819e+06	7	1.07156e+06
TMEM154	40107.8		72916	1.06853e+06	3.23172e+06		1.73038e+07	5	1.06853e+06
HFE				254794	1.06559e+06		3.49598e+06	3	1.06559e+06
ALPP	449650	6.23123e+06	1.06113e+06	1.23761e+07	5.9405e+06	161493	522715	7	1.06113e+06
ABCC1	216090	1.04758e+06	935381	1.20867e+07	3.01892e+06	326767	5.91469e+06	7	1.04758e+06
POLR1A	298743	1.90163e+06	1.08927e+06	1.58861e+06		39435.9	1.00514e+06	6	1047204
ZNF814	806223	1.04686e+06	924485	2.50197e+06	8256129	154098	13494084	7	1.04686e+06
NCAM1	97475	759064	1.04449e+06	9.7603e+06			1.89791e+07	5	1.04449e+06
DEPDC5				1.03904e+06	208941		1.35739e+06	3	1.03904e+06
WLS	213658	1.03483e+06	181759	7.24581e+06	2.40284e+06	388598	3.0499e+06	7	1.03483e+06
DPP3		8592	128979	1.29277e+07			1.93742e+06	4	1.0332e+06
ATP6V1A	470243	195689	1.03282e+06	6917713	1.59348e+06	883076	4.98502e+06	7	1.03282e+06
TEC	130028	1.03064e+06	396570	5955350	1.99475e+06	191045	6.98642e+06	7	1.03064e+06
GOLGA3	492626	2.92541e+06	1.02806e+06	3.02172e+06		118828		5	1.02806e+06
UCHL1	1.02335e+06	73060.7	1.36053e+06	7.34877e+06		384394		5	1.02335e+06
LNPEP	75740.9	1.02157e+06	657926	4.45287e+06	6.62426e+06	21119.7	7.30475e+07	7	1.02157e+06
NLGN2	460068	960040	1.01772e+06	2.92744e+06	1.85968e+06	815646	5192874	7	1.01772e+06
IFNAR1	932539	1.01735e+06	941862	6.25984e+06	3.06374e+06	463398	16260274	7	1.01735e+06
SIPA1	355219	172777	748725	5143231		1.27697e+06	1.45869e+06	6	1.01285e+06
DMAC2	159731		170930	3949144			1.84488e+06	4	1.0079e+06
ECH1		8688.17	45884.3	2.55602e+06	1.00494e+06		1.27862e+06	5	1.00494e+06
PTPRF		101615			1935813		1.00255e+06	3	1.00255e+06
SLC7A6	132442	1.19491e+06	1.00133e+06	5.09623e+06	882522	140504	8.28054e+06	7	1.00133e+06
RAB1A	175779	379082	2.24325e+06	8.97255e+06	996976	345132	2.89435e+06	7	996976
GPR176	306426	66421	3.33706e+06	4.95539e+06	995296	215094	3.30631e+06	7	995296
GLB1L3				992758	424687		1.83448e+06	3	992758
ACTN2	703602	303837	1.51393e+06	82813286	416037	981785	1.27831e+06	7	981785
ACAT2	410099	972479	822136	6.44865e+06	1.8968e+06	276700	3.7396e+06	7	972479
BUB3			136069		967648		1321557	3	967648
ICMT			107447		958243		1.56552e+06	3	958243
LYPD6		180165		1.27645e+06			956991	3	956991
TMSB10	58945.8		952479	7280967				3	952479
STEAP3	128947	951361	110109	1.10465e+07	3.87905e+06	65830.3	3.01444e+07	7	951361
RALB	653944	476220	5701743	3.69099e+06	1.2408e+06	267538		6	947371
GSN	1.03722e+06	818278	392705	5.00279e+06	1.23901e+06	490231	936092	7	936092
STX12			59311.6	932874			1.33616e+06	3	932874
UQCRC1	173123	332562	930267	6.68363e+06	2.36019e+06	381481	3607661	7	930267
RPS27L	270220	453103	928357	2.43042e+06	945191	193046	2.9468e+06	7	928357
IFRD1	670785	231086	927266	9337788	1.01158e+06	478360	1.36696e+06	7	927266
ADGRE2	114932			922205			1.62334e+06	3	922205
NECTIN1	913090	1.09128e+06	844121	1.71435e+07	921411	625608	5.18981e+07	7	921411
MYRF	48575.9	920775		2.64455e+06				3	920775
PCDHB5	607428	1.23027e+06	1.33703e+06	2.2914e+06		38200.1	466611	6	918847
BMPR1A	454841	916486	552030	1.15068e+06	1800188	473360	4.88619e+06	7	916486
ARHGAP4	185455	370482	912333	3.34422e+06	2.00333e+06	208918	1.78631e+06	7	912333
TPM4	912083	112536	4.13017e+06	21746097	300123	693526	1.92741e+06	7	912083
TFPI	21318.5	769899	56708.6	3.76829e+06	1.05091e+06		1.44923e+06	6	910406
SDK1	726878	375297	483218	5.1938e+06		1.08836e+06	25069350	6	907617
ADAD1	905441	739207	577590	1.12471e+07	2.99107e+06	252197	5.64449e+06	7	905441
BTN3A1	904382	257904	294004	1.16058e+07	6.97904e+06	882115	1.66059e+07	7	904382
SLC12A2	214002	762631	902665	5.22264e+06	1072872	288867	2251136	7	902665
LRP5	134901	1.65605e+06	897668	1.32047e+06	622238	76417.6	9.00097e+06	7	897668
MSANTD2	34991.4	1.34128e+06	561904	5.73702e+06	889389	162017	23867408	7	889389
PANX1			85138.5	889274			1.00212e+06	3	889274
POLR3B	731318	883059	936828	2.84282e+06	778123	658054	2.31843e+06	7	883059
LTA4H	1.16442e+06	430930	1815618	3.59492e+06	882754	526480	437700	7	882754
FHL1	393833	1.36852e+06	2.424e+06	1.52834e+06	236668	83597.6		6	881177
ITSN2			250012	2.5829e+06		5743.02	1.49793e+06	4	873971
DNAJB11	873859	488811	5.26249e+06	7.84926e+06	754096	200417	9.97082e+07	7	873859
DISP1	123714	3.35502e+06	78854.1	2.38949e+06	866599	46988.2	2.16852e+06	7	866599
PRRT3				160216	1.56043e+06	18016.2	4.39969e+06	4	860325
TIGAR	1.34034e+06	154442	149565	5.81034e+06	61604.7	1.83862e+06	854695	7	854695
PLAU	765223	191876	137509	2.23056e+07	1.96043e+06	854653	3.27336e+07	7	854653
ELP1	12146.7			2.415e+06	235100		1.46619e+06	4	850643
COX6C	28694.8				1.04531e+06		848403	3	848403
APOA2	535684	359619	848032	8345634	4.49062e+06	154888	1.47936e+07	7	848032
TF	1.07887e+06	269483	397741	7.2352e+06	842828	360324	3.00837e+06	7	842828
CD82	461918		124467	9.66868e+06	1.22309e+06	39675.6	1.94011e+06	6	842504
GGT5	12760.2	1.29602e+06	791890	887703		2.05352e+06	560602	6	839797
DCK	959367	1.59264e+06	653823	3.78513e+06	838835	382170	346872	7	838835
IL13RA1	286647	358125	817510	4.82658e+06	2.01908e+06	147040	5.35428e+06	7	817510
SLC30A7	12001.5		61114	1.17862e+06	810683		3.32243e+06	5	810683
TPM1	1290465	169856	2.70841e+06	3.18908e+07	353455	810350	258217	7	810350
ADAM15	25602.9	373756	325943	1.23691e+06	3.07509e+06		3.9556e+06	6	805334
SEC61A1	97777.1	253657	800659	3265138	1.36433e+06	158186	1.94018e+06	7	800659
TXLNA	911488		220476	1.16665e+06	675325	320857	1.04635e+06	6	793407
CCKAR	170533	1.79007e+06		792794				3	792794
CDON	79050	1.14069e+06	291293	977885	599634		5.67637e+06	6	788759
RTN4RL2	457253	325805	788544	8.79011e+06			5.41959e+06	5	788544
CDCP1	1.05079e+06	108802		4.32104e+07	23671.3	516504	1.83917e+08	6	783646
GC	918745	351773	782609	8.93522e+06	271951	587887	859946	7	782609
FKBP10	113203	109277	957923	6760837	780411	247903	1.62612e+06	7	780411
NFASC	792521	62911	550039	9.23972e+06	1.45358e+07	764357		6	778439
SLC2A3	42851.3	59956	775105	2.13395e+06	809918	21836.9	1.66337e+06	7	775105
CNP	638616	804682	774684	1.94615e+06	351517	721623	859858	7	774684
CACNA2D1		773068	238806	2.04197e+06	1.03522e+06	356830		5	773068
CD70	451607	86036.8	120845	1.22539e+07	772355	1.2978e+06	12186171	7	772355
NKPD1	240881	319502	771027	5643780	2.41919e+06	142113	5.52444e+06	7	771027
IPO4	295156	422238	770481	2.72902e+06	3.63667e+06	63772.8	2.70878e+06	7	770481
PLXNA3	769108	568873	251177	9.08351e+06	4.83571e+06	623034	1.57047e+06	7	769108
TUBB2B	840467	693351		5231460		305469		4	766909
SMCO2	240772	125582	762884	14887294	2614354	515262	21986200	7	762884
OSMR	553121	222401	412572	12785991	1.11237e+07	760494	1.81932e+07	7	760494
SLC9A1	245353	254042	759937	7.10168e+06	822666	93901.5	1.30141e+07	7	759937
TSN	260799	120602	1.25596e+06	2.27569e+06		95318.8	1.39277e+06	6	758382
TMEM222				757285	372386		3.23014e+06	3	757285
LRIG3		425435		1.0867e+06	269945		1.71232e+06	4	756066
MFSD2A		470042			752134		2.45294e+06	3	752134
ERP29	77859.2	102868	744158	3.87679e+06	2.06142e+06	96460.1	3.61891e+06	7	744158
SLC31A1		300358	366698	8405114	1112858	91677.8	2.32338e+07	6	739778
ERAP1			29618.4	1.04863e+06	428035		1.19899e+06	4	738332
KNTC1	574734	736736	795453	5.56231e+06	438466	421658	1.42825e+06	7	736736
TTYH3	200328	735914	715058	3712891	2.27149e+06	503246	6.55892e+06	7	735914
CAV2		123695		2.07687e+06	813152		648951	4	731051
PPP3CC		25122.2	729457	763176				3	729457
FKBP1A	617643	95111.3	1.00731e+06	4.3485e+06		297617	797297	6	707470
PTPRS	217711	1.11511e+06	705671	3.36865e+06	1.13854e+06	216001	397757	7	705671
AMIGO1		72251.9	45356.4		1363691		1.33152e+06	4	701884
PCDHB14	168271	1.92381e+06	1.64221e+06	2.37837e+06	398888	284138	699890	7	699890
GSR	475965	2.07773e+06	332277	7.0869e+06	697124	282025	1.21471e+06	7	697124
NCAM1	665152	682540	708219	4.42033e+06		75584.5	9.36235e+06	6	695380
GOLGA5			1.66208e+06	4.68082e+06	538350	122660	687300	5	687300
UBE3B		341259				899288	686950	3	686950
SLC2A12		158857		1.32878e+06			686942	3	686942
SLC4A2			197385		5.80682e+06		682820	3	682820
MOS	677947		458943	4498141				3	677947
EOGT	764566	1.33075e+06	589568	414545	1.00169e+06	469495		6	677067
PSAP	146968	461817	675195	4.19627e+06	1.68708e+06	102149	5.58078e+06	7	675195
CSF1	10696.8	468696	675141	1.84065e+06	7.52811e+06	96865	3.45519e+06	7	675141
VLDLR	600261	1.04922e+06	613323	1.12834e+07	729920	118634		6	671622
SLC7A1	126639	671418	510011	7.402e+06	6.88344e+06	89258.5	2.17052e+07	7	671418
LRRC8D	79843.7	670965	649295	3.9067e+06	4.89419e+06	91991.1	5.67043e+06	7	670965
ARFGEF2	164683	943599	1.28727e+06	928479	667697	312632	317144	7	667697
NLGN1	221249	755779	667239	2.61106e+06	61104	400540	1.25635e+06	7	667239
UBE2L5		53187		2.35709e+06		125763	1.20749e+06	4	666628
TSPAN8	645307	685891	616246	2.60576e+06	1.15791e+06	94424.3		6	665599
APLP2	375434	660208	505398	4.21749e+06	1.2385e+06	133945	1.51194e+07	7	660208
HK1	99537.5		470660	1.97954e+06	849283	187087	1.63581e+06	6	659971
UFL1	191314	319386	659885	2.78555e+06	724156	282314	1.69168e+06	7	659885
NCEH1	124828	11508.8	659883	4.832e+06	1.93519e+06	79211.9	4.834e+06	7	659883
SLC25A24		212295	540249	779141	2.67069e+06	111294	3.25456e+06	6	659695
OCLN	77575.4	1.24322e+06	288625	570751	741656		1.31313e+06	6	656204
SEMA4B	468149	40991.5	654134	1.1669e+07	5.52818e+06	76067.5	1.49039e+07	7	654134
PACC1	69338.2	321108	97235.7	982829	1.40524e+06		1.22758e+07	6	651969
CCDC6		13268.4	98398.5	743101	650715		827312	5	650715
SLC23A2		172257	139783	648429	1.34467e+06		1.50836e+06	5	648429
LAMP2			62072.3	1.02405e+06	266291		2.26338e+06	4	645172
ITGAX		738956			317694		642934	3	642934
SLC52A2	192742	1.24466e+06	256535	2.1002e+06	635790	94088.9	4.92044e+06	7	635790
GSTO1	278026		712755	5.46944e+06	96113.3	551280	7.20067e+06	6	632017
LRRC8A	202545	174460	229620	2.77275e+06	2.46528e+06	630813	6.23977e+06	7	630813
MCMBP				1.08483e+06	101696		629510	3	629510
EPHB1	627928		654971	6548192	40962.6	112538		5	627928
PGAM1	378077		836450	1.66131e+07	414155	183889	955493	6	625303
APP	601268	613686	618144	5.88037e+06	1.13895e+06	296693	8293286	7	618144
LTBR		82678	616136		1.13663e+06	148129	1.11335e+07	5	616136
EVA1A	206541	200173	612519	12676240	6.30047e+06	125764	22984941	7	612519
SLC41A1	612237	308305	12634202	3.19408e+06	10411221	119062	341558	7	612237
IFNGR2	231866	215054	610957	3936991	655961	124866	4130506	7	610957
OR1M1		189403		727203			609873	3	609873
UBE2D3	207808	210224	609043	2.35077e+06	1.54738e+06	138956	1949106	7	609043
ZFYVE26	250102	434591	638518	2.0948e+06		761812	578894	6	608706
SPINT1	312851	455198		6.27741e+06	761710	108795	881274	6	608454
KIAA0825	611738	201642	279320	9142203	607620	545824	2722626	7	607620
ATP5PD			295671	1.72747e+06	634225	17882.2	607031	5	607031
PTPRE	122414	383110	602570	3.04967e+06	2.64405e+06	65800.3	13268212	7	602570
IL11RA	672974	317069	599868	834593		381246		5	599868
EIF5A	596228	127524	1.27228e+06	7.0915e+06	282189	404987	2.35877e+06	7	596228
TIMP3	6567.4		127681	2.13493e+06	2.48404e+06	29288.2	1.05608e+06	6	591879
MYORG		216014	23359.6	955945	1.08385e+06	71546.1	1.23619e+06	6	585980
MRPS34	158291	585958	432014	4.39359e+06	1.34166e+06	269948	4085354	7	585958
ATP2C1				584941	76739.4		730709	3	584941
SDR42E1				2955318		83803.3	583531	3	583531
TFG	48990.4		1.09622e+06	2.98529e+06		69529.3		4	582877
APOD	113072	1.59828e+06	535575	1.29436e+06	582081	67759.1	6.33011e+06	7	582081
CNNM2	345847	581671	444917	2.88018e+06	2.85828e+06	120160	7.46076e+06	7	581671
C9orf78	35895.1	248212	185354	2.42684e+06	914861		1.7869e+06	6	581537
GOLIM4			488559	580518	950780	181399	1.22438e+06	5	580518
F10	19272.2	579565	56901.7	620376	2.65717e+06	52359.2	2.8852e+06	7	579565
PCDHB2	579164	1.14804e+06	356957	1.52715e+06	90827.2	425365	894227	7	579164
TPM2			578382	8910509	302182			3	578382
RCN2	15976.2		576268	793088	939482		303652	5	576268
PLEKHG3	184259	926989	306369	572659	1.02049e+06	312978	2.70165e+06	7	572659
MBOAT7			411448	733058	189392		3.10017e+06	4	572253
TCAF2	81194	121445	679787	2.12519e+06	566241	64101.3	7685768	7	566241
APBB2	466444		563679	11897912		143865	592620	5	563679
EPHB6	7457.63	563454	431201	609451	729699	15725.6	869550	7	563454
PEDS1-UBE2V1	197381		561425	1.14935e+06				3	561425
FGFR2	41569	1.05409e+06	119682	4.88803e+06	559984	22759.1	1.18742e+06	7	559984
HNRNPH1	452084	282680	1.9619e+06	6.74459e+06	663092	168010		6	557588
NTRK3	62569	554869		1.86291e+06				3	554869
HMGB1	553770	561904	376208	1.42364e+07	771700	23126.4	542696	7	553770
LETM1	411750	164249	587937	2.04124e+06	663083	512925		6	550431
FGFR3		548250	730566			16067.5		3	548250
SLC19A1	140619	431026	662011	4.45213e+06	547908	26725.4	7.34574e+06	7	547908
KYNU				847500	545463		123416	3	545463
KMT2C	312036	544683	196241	1.78915e+06	1297827	37389.2	7538621	7	544683
TUBB3	56032.9	152066	541844	4.41232e+06	574365	154271	582683	7	541844
FAT3	39644.2	540730	497945	694394	778158	45866.5	1.05318e+06	7	540730
ATP11C	6449.28	157808	744029	1.19808e+06	537780	13878.8	2.37966e+06	7	537780
HLA-G	185691	537150	346971	9.32847e+06	4.17425e+06	521964	4.44996e+07	7	537150
EIF3L	204339	57267.7	536584	9.3068e+06	943528	286180	7.44266e+06	7	536584
TAPBPL	536505	861890	300390	1.78959e+06	346597			5	536505
SDC2	69221.6	3.22e+06	1.76128e+06	536462			116249	5	536462
SSBP1	12988.6	153310	1.60818e+06	536233	4.37024e+06	165341	4.88873e+06	7	536233
FKBP9	167197	496648	535703	5.98297e+06	1.44858e+06	159800	926591	7	535703
STX3	535693	1.1455e+06	391533	303833	4.98647e+06	210383	2134534	7	535693
AKR1B1	68878.4		530807	908210	935264	85091	540368	6	535588
KITLG	90154.6	535489	75364.8	1.92216e+06	617966	12234.5	1.76662e+06	7	535489
SLITRK5		1.13934e+06	535155	235972		14190.8	2.50892e+06	5	535155
TXNDC15			6644.69	657333	412873		752277	4	535103
ANP32B	28256.1		563067	1.36307e+06	125197		534899	5	534899
FREM2		2.39847e+06	400000	1.10554e+06	530314		456976	5	530314
SLC5A6		225555	95092.9	528986	3.48713e+06		8.27933e+06	5	528986
TMED10	58759.2	236261	528580	1.7607e+06	621593	107769	610647	7	528580
UBQLN1			337492	1.53848e+06	114862		718023	4	527757
VDAC3	66329.4		302350	982639	751100	197252	3.40807e+06	6	526725
CUTA	17611.7			9578161	521680	223109	1.25328e+06	5	521680
ZDHHC20			87591.9	690060	352466		2.98753e+06	4	521263
ACTN1	85591.5		520738	21773416				3	520738
RPL11	232984	357694	1.41614e+06	1.12804e+06	517758	88962.1	669746	7	517758
AP1S2	137160	63227.3	517020	3.9574e+06	987040	91045.2	3.94145e+06	7	517020
STRA6	628123	389387	63345.2	1.08974e+07	7476.94	516838	3.33711e+06	7	516838
MYL12A	115343		523680	8.98662e+06		259229	516385	5	516385
SLC16A2	414830	388502	516127	4.32798e+06	1.65586e+07	117272	1.95088e+07	7	516127
TNFRSF1A	25111.8		126559	1.20358e+06	901254	23074.8	6.58681e+06	6	513907
EFNB3	513138	169188	1.03713e+06	9.16221e+06		189229		5	513138
GGT1	64658.5	511801	404092	1.82307e+06	801946	41462.8	4.89806e+06	7	511801
GPC4	510023	11517550	3.81609e+06	1.99048e+06	444821	153476	487124	7	510023
TSPO		506938	299530		3.30633e+06	226928	12998565	5	506938
TMEM47		22862.6	506369		2.25563e+06			3	506369
NRP1	126923	43291.9	147259	4274975	1.72874e+06	505780	29383386	7	505780
ATL3	168437	42218.6	511420	3.31043e+06	503541	88923	533712	7	503541
IL18R1	57570.9	205467	741186	955194	503165	516049	407770	7	503165
PSMD12	497331	157824	565182	4.12199e+06	500080	218449	557930	7	500080
SYNGR2	78502.9	75557	649357	681820	714405	41155.6	499354	7	499354
FAM171A2	434419	975892	497725	5.97073e+06	907720	162132	465459	7	497725
SBSN	19789.7		71943.7	952606	1.46988e+06	28939.4	922618	6	497281
ENPEP	149280	11963952	2.05305e+06	3.55561e+06	274583	106304	495069	7	495069
TM9SF4	75695	38247.4	493902	1.19503e+06	866946	43916.2	1.53529e+06	7	493902
ANO5	310054	490087	13453.7	4.2377e+07	3.00845e+06	111877	1.01679e+07	7	490087
TNFRSF10D	342650	347111	625407	9.84302e+06		1.03261e+06	52016.8	6	486259
CLASP1	542362	483798	288394	2.0846e+06		87134.1		5	483798
IGK	294958	1.03882e+06	1.08876e+06	1.15758e+06	483751	417963	344704	7	483751
CARMIL1	392961	168923	416414	5266223	973023	480929	7.69744e+06	7	480929
GPX8	192587	721432	1.24644e+06	3.79673e+06	480308	227375	396565	7	480308
NAA25	377048	380178	552515	1.15394e+06	245164	480255	620687	7	480255
RNF149	64775.9	480055	179286	2.21814e+06	1.02591e+06	10571.4	3.59962e+06	7	480055
IGFBP3	333488	222395	1.89571e+06	10492414	479572	178158	823473	7	479572
SEMA3C	10475.2			478520			1.87767e+06	3	478520
KCNN2		27348.7		823952	123302		960923	4	473627
F2R	102583	467451	479692	2.94574e+06		12066.4	9.09579e+06	6	473571
LYPD1	301515	438061	473323	2.64558e+07	2.8892e+06	134716	5167078	7	473323
THADA	390321	294664	871630	5.08949e+06	1.28859e+06	472340	273988	7	472340
GLG1	32291.6	106689	471692	913343	972976	52464.5	6.55766e+06	7	471692
HYOU1	133163	219449	470676	4.61477e+06	626356	149584	1.78623e+06	7	470676
FGFRL1	103136	50725.8	715603	1.29337e+06	469366	106816	1.06146e+06	7	469366
TMEM108	48578.3			896662	468336	31577	1.43812e+06	5	468336
COX4I1	71075.6	202227	467455	3.16406e+06	2.53331e+06	133421	3.80614e+06	7	467455
ORC6	35980.2	108910	466090	613791			1.19781e+06	5	466090
LGR4	183562	956713	381105	2.54056e+06	466017	28296.4	3.28988e+06	7	466017
HMOX2	188774	255164	465439	1.53932e+06	474298	84940.7	8.55853e+06	7	465439
NCAPG	475610	533462	464812	1.04033e+06	103771	352790	341921	7	464812
SDC4		102378	29461.3	463635	3.61673e+06		916962	5	463635
PCDH9		2.42091e+06	31129.6	463128		109416	2.17775e+06	5	463128
SHISA4			52179.7	376308	546584		3.66965e+06	4	461446
ADGRA3	187872	304829	460828	1.5105e+06	1.3674e+06	153412	2.12535e+06	7	460828
LZTS1	128227	569995	348772	2.21845e+06		92082.6	623817	6	459383
UAP1	149079		118783	2.03941e+06	767412	103882	1411806	6	458245
CPPED1	396974	99491	457880	5.13522e+06	2.01031e+06	370748	3.26794e+06	7	457880
SLC29A1		63490.9	41917	457789	644483		5.41185e+06	5	457789
CYBRD1	13450	372895	538055	455142	817760			5	455142
GAS1	64693.8	642507	264303	706682	1.03443e+06		214738	6	453405
ZMPSTE24	55529.9	25183.5	451951	1.58572e+06	538951	91113.2	1361689	7	451951
CMKLR2			275389	1.47685e+06	626775	49901.7		4	451082
LINGO1		450338	929522	419210				3	450338
SFPQ	39564.5	33396.9	449413	1.93562e+06	716061	144136	4.45228e+06	7	449413
L1CAM		411611	39411.7	481117	4944024	23980.8	1.0131e+06	6	446364
SPTAN1	446179	186194	826544	9.13023e+06	112931	445403	4.01224e+06	7	446179
EMILIN1	76965.9	716630	445876	1.87191e+06		63327.3		5	445876
FAM83G		94561.4		619271	419157		471256	4	445207
PCDH18	106962	830508	480351	443678		73318.9		5	443678
ABCC3		49603.2	89014		1.42463e+06		798210	4	443612
TPM1	703276	82005.8	1.30619e+06	2.35431e+07	272672	388315	442328	7	442328
GNAS	187743	442250	564020	1.19729e+06	98177.3	136939	1.70432e+06	7	442250
SNAP23	45271.8	381891	441924	1.06705e+06	605579	28601.3	1.29557e+06	7	441924
ERH	20674.1		862421	893412		6927.86		4	441548
TBRG4	38479.3			978073		43156.4	839534	4	441345
YWHAG	440989	66846.4	1.55301e+06	17503761	564510	177814	80309.3	7	440989
ERGIC2				587944	259038		439586	3	439586
NUCB2	41132.6	19865.9	591655	2.00532e+06	437785	61346.8	462371	7	437785
ST13	436987	49698	579408	9.54915e+06	90691.8	143718	519848	7	436987
HNRNPA1	9536.36	27469.2	435715	1.58105e+06			1.03009e+06	5	435715
SCAMP3			318881	1.50316e+06	433627	14767.1	3.12551e+06	5	433627
DSC2	43326.7	775583	90549.9	1.53389e+06				4	433067
PYGB	431673	98364.2	553095	9.66211e+06	118495	357843	798665	7	431673
RBBP4	431292	518949	646371		269146	393855		5	431292
FN1	431113		110604	2.54045e+06	438775	294858		5	431113
EIF3J	50695.6		1.31077e+06	3.73973e+06	352058	374707	485967	6	430337
JTB			200553	429938			627196	3	429938
ABCC5	85222.4	2.7064e+06	187562		671750	34065	1648154	6	429656
ATP7A	101005	55290.3	400136	1.84775e+06	458830		3.42131e+06	6	429483
PCDHB8	14660.3	428979	520883			38479.5	1.78462e+06	5	428979
COPG2	112823	191753	1.82514e+06	3.86041e+06	428855	226437	2.0622e+06	7	428855
BCAP31	52077.9	11147.1	1.2243e+06	2.74408e+06	427850	32951.6	1.22396e+06	7	427850
ACSL3		22904.3	30172	994250			824634	4	427403
CBX1	68087.2		427297	1.98629e+06				3	427297
MPZL2	61752.9	199932		1.02206e+06	654150			4	427041
PCYOX1	105995	69862	427027	2.85268e+06	1.7366e+06	33088.5	1.06702e+06	7	427027
EIF2B5	75718.2	426980	78411.6	2.32799e+06	532955	23402.1	2.40117e+06	7	426980
DPY30	59526.5	119337	499110	426011			465787	5	426011
H2AZ1	357469	355301	3.4854e+06	2.43021e+06	425869	150216	508193	7	425869
CDC37	160590		690934	4.00305e+06	64409.8	107950	814569	6	425762
THBD	9846.93	68962	719486	3.45234e+06		131666	4.80642e+06	6	425576
FAT4	119948	1.53178e+06	836910	223949	424300	134832	2.98642e+06	7	424300
TSPAN6	191402	53683.7		977602	657197	31004.8	2.40023e+06	6	424300
MAGEL2	607510	54895	410201	6224721		345219	437676	6	423939
TLR4	63508	125470	244773	721248	602175		2.14181e+06	6	423474
ACVR1B		56746.7	6549.8	516060	422003		840309	5	422003
APOA4	421239	453380	976512		159081	354531		5	421239
CSMD2	1.04551e+06	213255	365942	618946	231153	420957	727099	7	420957
ENTPD3	11874.5			420095	712228			3	420095
HBS1L	322373	433846	419183	1.26648e+06	814692	253276	229305	7	419183
PLOD2	306609	19088.3	184678	6.74286e+06	2.05496e+06	418095	2.9892e+06	7	418095
TBCA	102898		730972	946618		22914.6		4	416935
SFXN3		42307.6	294506	1.67264e+06	537660	12500.9	921524	6	416083
HLA-E	14152.5		26417.7	1.77294e+06	805632	12303.7	7.46809e+06	6	416025
ACE	711375	126753	415982	1.20942e+07	84285.2	174193	6.05016e+06	7	415982
NDUFB4	18984.4		222324	609383	700687			4	415854
DBI			146907	3.64811e+06			415625	3	415625
TOR1AIP2		46721.1	765216		110019		720964	4	415492
UBR1			48161	1.01262e+06			414920	3	414920
ISLR	197038	1.67578e+06	109563	3.60122e+06		631999	191638	6	414518
PLG		133962	15240.3	1.61761e+07	412847		1.24488e+07	5	412847
CNIH3				2.56655e+06	90431.9	62736.8	734110	4	412271
ISG15	23794.6			1.68821e+06	411277	34768.3	2066690	5	411277
CRIP2	343281	476433	1.67515e+06	1.71086e+06	230851	202051		6	409857
VCAN	144684		409841	606428	318126		7.40741e+06	5	409841
HPX	333124	408345	1.10907e+06	5.69978e+06	489118	257009	372288	7	408345
SERPINA3-1	922067	254651	386468	4.58397e+06	283844	428535		6	407501
PTPN23	184111	278689	407232	6.59634e+06	1.05205e+06	112152	5052189	7	407232
SECTM1					407223	13405.3	2.98848e+06	3	407223
TSPAN18			80282	669804			405850	3	405850
SEC63	88252.6	197691	414834	2.75303e+06	405723	91299.2	2.27856e+06	7	405723
ITM2B	257982	405226	572217	588573	376175	120307	2.69543e+06	7	405226
SH3PXD2B	18412.8	403894		503892				3	403894
NME1	403350		1.0079e+06		163876	96129.7	772078	5	403350
UBE2Z			92350.2	872381	233818		571164	4	402491
HIP1	563982	315411	3.13046e+06	1.68127e+06	401416	138199	35941.7	7	401416
TYRO3		72616.6		235706	564566		4.2697e+06	4	400136
SERPINC1	200827	399452	647294	1.0702e+06	420621	138974	236003	7	399452
PTPRZ1	240374	1.13306e+06	274926	1.20775e+06	523538	182356		6	399232
RPN2	13500.1		943859	398955	129459		530724	5	398955
COL21A1	397063	102720	790164					3	397063
CTNNB1	170903		372334	5.28259e+06	516041	61727.7	421500	6	396917
DNAJA2			628567	396623	28573.7			3	396623
ATP5F1D	60843.3	61088.1	680346	1.8992e+06	519902	181338	396201	7	396201
EIF2S3			395646	1.40474e+06			89188	3	395646
RAB21	55931.2		395563	2.83955e+06	78528.1		787000	5	395563
CCN2	177068	163097	490621	2.06338e+06	395486	146495	647852	7	395486
PLD3	160153	392828	122023	2.79668e+06	752492	330821	1.88598e+06	7	392828
ADIPOQ	672878	392506	270214	7.4713e+06	204347	1.02352e+06	24309.5	7	392506
PSMC1	74354.5		534694	3.90688e+06			248841	4	391767
PLXNB3	76328.2	173527	388604	2.24729e+06	561333	33940.2	5.25039e+06	7	388604
SSR1	220415	198195	551630	384593	1.25738e+06	92049.4	509511	7	384593
HNRNPD	383454	138047	1.4609e+06	4.85507e+06	136782	72518.8	507865	7	383454
NUCKS1	127446		638902	2.10558e+06		101871		4	383174
CD36		213051			1.36735e+06		382591	3	382591
ARF4	375418	178940	662860	1.3866e+06	197046	380932	650050	7	380932
AP1B1	49683.8	85356.3	395627	1.65826e+06	379909	29661.5	797686	7	379909
OLR1		95350.8	525562		234088		1184985	4	379825
TPM2	233208	63078.4	1.69619e+06	20950652	376789	378218	1.87576e+06	7	378218
NPR3	1.83244e+06	371755		384006		81301.4		4	377880
TBCD	377106	59614.8	392940	6.11502e+06	89431.6	224523	397065	7	377106
ABCE1	579509	176228	376698	5.69915e+06	144446	260340	595255	7	376698
CBARP	296838	177897	364425	1.69285e+06	1.35861e+06	374855	3.37204e+06	7	374855
DLST		41896.4	164362	781500	374133		992183	5	374133
SCAMP2			111163	794336	243754		502044	4	372899
NRG1	301459	16973.3	372156	2.57558e+06	659409	176151	13736712	7	372156
SLC6A9	107656	62601.5	372036	1.70772e+06	1.12965e+06	43460.8	4.42273e+06	7	372036
PLCB3	4842.54			736515			371085	3	371085
F3		349678		370090	1.149e+08	121015	3.43996e+07	5	370090
DOCK10	52414.3		369828	507142	389754	131581		5	369828
ILVBL	210427		499966	2.77797e+06	237341	159623	3.80357e+06	6	368654
CDH20	124073	284531	367642	1.44168e+06	876699	29243.6	1.01391e+06	7	367642
ALDH1A3				4.66323e+06		83187.8	367273	3	367273
BCL9L		117240	366026		605835			3	366026
PTTG1IP	127833	32058.3	525603	2.79623e+06	206153		2.04609e+06	6	365878
ACHE		683856	167099	365728				3	365728
RGMB	169485	134880	364519	4.40418e+06	3.32296e+06	294753	7.33428e+06	7	364519
LGALS8	103885	119097	363043	2.82355e+06	548444	43462	4.78978e+06	7	363043
CPT1A			111819	363007			1369983	3	363007
BFSP2	37532.3		116182	655910	608910	64022.6	677713	6	362546
MYDGF	20054.4		362287	1.30348e+06	361721	49973.1	794734	6	362004
RTRAF	56386.4		360568	642326				3	360568
MMP2	168577	358827	20327.3	463639	591945	360076	2.86353e+06	7	360076
OXCT1			124136	359494	2283304	15299.6	1.25228e+06	5	359494
AFP	570199	28666.9	226422	4.37479e+06		359320		5	359320
AIF1	75393.2	357574	150283	1.14418e+06	1.54486e+06	188262	14834688	7	357574
AK7	159392		61528	1.99546e+06	555670			4	357531
NFASC	305819		334256	3513391	8.65597e+06	356884		5	356884
CCDC196	45096.7	572872	52800.1	354645	3381378	40989.5	1790544	7	354645
CACNA1S		85717.5		354333	466849	23410.7	977306	5	354333
HAUS7				471313	107049		354291	3	354291
UQCRC2	52980.4	170765	353541	4.42549e+06	1.12277e+06	220170	2.74343e+06	7	353541
MYH10	108213	165684	314343	5.55256e+06	459649	353476	2.43539e+06	7	353476
CIP2A	227039	124798	353416	4.01006e+06	452246	162995	1.39855e+06	7	353416
PFKP	293689	98570.1	458690	7.3455e+06	353309	140668	7.51091e+06	7	353309
TECR			387663		318451	14825	722942	4	353057
SLC5A3	36267.6	352412	240737	1.90995e+06	1.11019e+06	7584.01	1.5195e+06	7	352412
SLC44A2	41672.3		351807		497969			3	351807
SSPN	46043.4			350438			392916	3	350438
LPP	236796		1.15404e+06	1.67031e+06	350044	110903		5	350044
TMEM106B	65882	349500	114569	2.78658e+06	1.64997e+06	114033	4.57732e+06	7	349500
TRPM2		130883	347529		350008		404178	4	348768
UNC5C	97212.1	2.80648e+06	475664	283198		9967.6	414337	6	348768
GPC2	70068.4	644395		625737		5661.97		4	347903
APOH	199752	248599	346903	2.31337e+06	477220	182055	923933	7	346903
ADAM23		597403	96334.9	1.85256e+06		45252.9		4	346869
KIAA1549	12474.7	513405	178970		745827	9151.79	606744	6	346188
P3H1	95147.6	35620.7	345535	2.46267e+06	1.79532e+06	192817	865701	7	345535
SLC20A2		68484.1	63900.4	345352	378520		908980	5	345352
PRMT9	284420			2.72764e+06		405748	182212	4	345084
CAP1	100027		315009	23267366	373492	301786	2.50956e+06	6	344251
NIBAN2	239846	21676.5	485921	1.0066e+07	305971	382109		6	344040
CTNND1	88518.6	342744	580878	6.88146e+06	305789	58838.7	1.39066e+06	7	342744
MPC2				395250	44832.5		342431	3	342431
HNRNPA3	31643.6		341684	598190				3	341684
SCARB2	53703.1	43961.1	341579	1.44351e+06	1.93747e+06	339667	1.0696e+06	7	341579
PSMD11	229920	60371.5	677369	5.04751e+06	341457	150811	964911	7	341457
OPTN	14489.3		370764	654064	312035	28581.6	1.40334e+06	6	341399
IL1R1	15549.1				516696	163673	1.39289e+06	4	340185
ABCA7	288263	155332	339015	3.82934e+06	600032	264204	2.90869e+06	7	339015
SF3B1	84868.8		467303	3.9995e+06	207275	99000.4	582014	6	337289
KLC1	416850	114918	721956	4.92853e+06	230486	257666		6	337258
CHMP1A	152927	158369	380766	3.46961e+06	336167	307500	1.6081e+06	7	336167
CRTAP	26152.8		220760	709870	765785	56586.5	450137	6	335448
RDH10		335142		1.12754e+06		92747.5		3	335142
TPRA1		8687.76			332100		525326	3	332100
MFSD11	33553.6	163073	92220	495336	2275051		2.28175e+06	6	329204
GORASP2			388504		18232		328743	3	328743
SLC43A3	122698	327690	326676	7.88678e+06	918810	75385.2	2.03878e+07	7	327690
DHX15	153844	45871.4	325704	3.42459e+06	395066	89144.2	1.09447e+06	7	325704
POFUT1				1.48369e+06	325385		232033	3	325385
SOD2			35525.3		387288		325007	3	325007
CCNYL1	294727	163051	1.69895e+06	1.89688e+06	354332	135090		6	324530
ARHGDIB	137795		509123	1.12586e+06		6432.24		4	323459
ATP2B4	42713.2	255187	323410	4.20215e+06	3.91598e+06	89855.7	4.1113e+06	7	323410
PPP1R16B	213856	830258	412874			233693		4	323283
MCM3	30175.7		211884	2.5517e+06			434380	4	323132
AARS1	322468	68368.9	479485	8.45912e+06		173373		5	322468
HNRNPU			321903	603514			291779	3	321903
FGD4	31252.7		175616	729401	467544	43566.2	560052	6	321580
EPHA7		168623	474417	1.45567e+06		44078.4		4	321520
PSMD3	170783		472243	3.1135e+06		41218.5		4	321513
RANGAP1	7257.57	25900.9	337891	995160	321127	22114.1	1.16033e+06	7	321127
CD320	76204.4	136491	321240	1.37021e+06	320932		2.80235e+06	6	321086
ITM2C		112418	42555.3	1.20339e+06			528270	4	320344
TPD52L2	65489.9		562021	3.59487e+06		75999.6		4	319010
TOP2A		208616	6493.32		428171		807007	4	318394
EIF4A3	26597.6		318379	1.06046e+06				3	318379
ARPC1B	17259		434686	1.95943e+06		64247.3	315895	5	315895
PLEKHA3			51869.9	551653	77433.9		1610502	4	314544
FAM50A			36523.2	1.26371e+06	200475		426858	4	313667
SEC31A	330752	103841	166368	5.90489e+06	312432	141976	1.36317e+06	7	312432
EMP3	13836.3		203211	5576196	311671		5.16353e+06	5	311671
GDI1	16480.4		605112	1938708		5996.6		4	310796
EEF1B2	8964.38	9989.75	565204	6.07153e+06	310210	24648.1	393348	7	310210
LGALS8	111336	228331	310179	2.24856e+06	697350	22860.9	6.86631e+06	7	310179
GLIPR1	75253	169584	309878	3.87902e+06	3.99246e+06	73759.4	2.29733e+07	7	309878
PTPRF					309482	138270	1.38762e+06	3	309482
SNX5			26640.7	2.14964e+06		8404.47	592225	4	309433
PLXNA4	44215	561338	308746	1.64275e+06		220765		5	308746
PTGIS	308636	101290	196684	3.29425e+06	68774.3	1.09471e+06	325984	7	308636
IPO7	307384	186749	62104.1	8.65633e+06	339439	223562	1.4725e+06	7	307384
IRF3	92320.9	1.96368e+06	207542	1.08847e+07	1.50634e+06	232082	307089	7	307089
NARS1	164129		449518	5.02157e+06	53213.5	76582.3	1.2261e+06	6	306824
PHIP			39534	572001		20382.1	701821	4	305767
IL13RA2	305548	125120	4417.77	5271456	50760.5	1.10826e+06	1.35024e+07	7	305548
SERPINE1	32420.3		60976.9	387787	4.16662e+06	303040	307944	6	305492
EBI3	73502.7	443831	242287			368512		4	305399
COL4A1	476485	311346		191450		299125		4	305235
NLRP6	193597	150065	309038	2301867	300478	599189		6	304758
WBP2	33935.6		264408	2.09272e+06	344447	52646.5	2.27948e+06	6	304428
NCKAP1	12788.5		303583	1.21536e+06				3	303583
MTRF1L	26601.1	123364	108661	869621	481765		1.1642e+06	6	302564
GOPC	149966	103453	321356	3.22743e+06	301448	61605.1	421868	7	301448
BRCA2	254865	348007		625486		95233.6		4	301436
ECI1	29338.3		135461	762922	535687	37889.9	465785	6	300623
TMEM63B		87746.4	62457.6	300584	925291		1.0431e+06	5	300584
TMEM97	23642.7	266717			334293		361752	4	300505
SPN		278421	82882.3	300078	1.52604e+06		3.06526e+06	5	300078
KDSR	40629.8		299506	1.56851e+06	263748		1.25729e+06	5	299506
APOA4	338989	195119	980405		58661.4	299399		5	299399
GCC2	339095	36616.2	32684.9	1.01336e+07	198795	298966	4.06032e+07	7	298966
PLXDC2		212130	385173	167646	665454	13918.5	19632790	6	298651
IFNAR2-IL10RB	149463	298391	181413	4.33674e+06	910700	82392.8	1.00162e+07	7	298391
YWHAH	182507	23278.7	414201	7255531		101009	567627	6	298354
IQGAP3		114824		295832	574305	22011.9	593966	5	295832
SORBS3	295825	205991	133654	9.44812e+06	2.26839e+06	152357	6.68929e+06	7	295825
PLOD3		35412.2	314063	480754	277338	237220	1.87155e+06	6	295701
PTPRA	68183.2	245303	295361	2.24866e+06	854487	55475	1.20828e+07	7	295361
SCN4B		295166		548875	378898	9977.25	141427	5	295166
LRRN4		1.83759e+06	176955		294888			3	294888
INPP5A	93888.9		653484	1.64718e+06	170316	294803		5	294803
TUBA1C	33783	294083	56749.8	5.19797e+06	647202	290004	3.58569e+06	7	294083
DHX9		19453.4	567906	1.59246e+06		14650.7		4	293680
AP4M1	160103	57682.5	1.56232e+06	5.92209e+06		292812		5	292812
MYO1C	67334.3		517929	2.04029e+06		44154.8		4	292632
DPCD			215925	1.04073e+06			292409	3	292409
RPL10A	38860.5		545866	791212		30584.8		4	292363
FOCAD	169076		415442	2.14149e+06		163082		4	292259
PCDHGA11		929355	78888.7	493255	9124.64	90358.3	6352271	6	291807
GLTP	59283.2		405693	3.52017e+06		176411		4	291052
CCN1		54649.4	703489	4.12499e+06	436406	18802.5	145171	6	290788
TMEM19			188674	1.21225e+06	290154			3	290154
GALNT2	76354.8	210475	501872	288534	352583	86823.1	3.02254e+06	7	288534
ERGIC1	103780	288097	312947	1.84759e+06	165013	166246	348505	7	288097
TMEM248		106686	146499	429438	430261	2904.74	4.14608e+06	6	287968
ARHGDIA	157806		1.24257e+06	7.89578e+06		35601.9	287617	5	287617
FAM20B	61730	164805		1.2132e+06	287334		1623242	5	287334
RAB1B	286469	180441	396059	2.66911e+06	154331	232138	1.56982e+06	7	286469
GSTM2				434879		6885.45	285584	3	285584
ANKH	28583.9	42445.9	285136	444552	822392	199108	1.58378e+06	7	285136
TGFBR3		17530.7	285074		2013475	35262.7	3.84104e+06	5	285074
CAVIN2	159721	284875	381984	2.32635e+06	179825	145903	706480	7	284875
RECQL4	712571	398447		23301.4			170698	4	284572
CKB	45264.9		591494	521230		3744.83		4	283248
SRPK1		283055	371881		224227			3	283055
GOLM1		133383	43158.6		431279		587099	4	282331
SULT2B1	279475	282078	993663	2.30705e+06	336323	212377	247354	7	282078
PDGFRA	82057.2	388446	1.43835e+06	1.61023e+06	11490.9	174918		6	281682
CFL2	20636.9		281515	502234				3	281515
EIF1AD			26348.4	927932		17937.4	535410	4	280879
SERPINF2	265752	280503	415762	1.58669e+06	112023	242288	441292	7	280503
PCDHA11	216352	280488	435058	3.37397e+06	237969	140237	665541	7	280488
CSF2RA		128111			1.63359e+06		280322	3	280322
EIF4E			279441	995604	47060.3			3	279441
CAND1	268135	73738.3	652789	1.06786e+07	279368	108979	743988	7	279368
CLU	30356.9	134364	15135.4	636964	488455		422187	6	278276
YIPF4			98743.6	277469			821984	3	277469
TMEM43	12421.4	21629	790998	792360	277007	23669.2	404154	7	277007
PCDHGB1	32220.6	292409	269358	250177	282854	399953		6	276106
ITIH5	78175.6	82364	275347	1.03823e+06	494227	42869.2	1.29622e+06	7	275347
CNTNAP3	225366	274867	96239.6	4.6741e+06	1.14738e+06	350665	257273	7	274867
FLT1		160104	120648	676050	274382		643400	5	274382
SLC25A12			20632.5	529718			274327	3	274327
SCPEP1				670993	162097		273577	3	273577
SLC38A4	79640.4	908255	108350	5.54625e+06	272570	144423	924482	7	272570
HYAL2	7913.98	306756	71745.4	1.44315e+06	271517	79201.7	1.95146e+06	7	271517
FAM117B		104559	21045.2		437614		3.09583e+06	4	271087
IL17RE	82056.5		406370	987994	134573	118772	459747	6	270472
LMLN		74750		270301			1.05709e+06	3	270301
TRIP10	26982.6		40680.1	1.19243e+06			496973	4	268827
PDCD5	125670	9314.31	242489	3.30083e+06	506900	267881	1.77641e+06	7	267881
RETSAT			58874.2	1.36543e+06			267216	3	267216
ALDH1A2	281184	250770	523695	217543	1.44564e+06	142539		6	265977
SERPINE2	37576.9	26962.6	265392	2.70776e+06	389013	193325	2.6291e+06	7	265392
TMEM119		836871				8837.36	264916	3	264916
SLC7A2	5589.98	264569	92417.3	860519	499924	66052.2	2.40775e+06	7	264569
MCM6	106507		264256	2.05394e+06		8946.81	343228	5	264256
CD1D	6957.06	2.77733e+06	349632	176502	1.00423e+06	26778.8		6	263067
GAS6	156578	203356	262236	3.11403e+06	1.69995e+06	81574.3	2.30965e+06	7	262236
AP2B1	82793.4		341065	4.72644e+06		44559.1	261380	5	261380
TGFBR2	78940.4		261739	3.3454e+06	260079	142504	8.12887e+06	6	260909
SLC35G1		169726	204657	1.14439e+06	314814	134571	2.55193e+06	6	259735
ACOT7	124515		122048	2.73129e+06	380900	138405	852203	6	259653
PDE1C	165436		89803.6	736043	367619	13693.8	352408	6	258922
PSMC4	196352	258853	203595	878110	390439	84496.2	1.07421e+06	7	258853
PLCH1	63098	124674	258019	3.74095e+06	339387	111010	695976	7	258019
HAT1	36570.2		88290.1	5346810	427436	49155.7	5.36524e+06	6	257863
PTRH2	17041.1		261720	309640			253784	4	257752
CPD	126998	257335	25576.3	2.8039e+06	628648	49570.1	4.00961e+06	7	257335
SPIDR	380267	48358.8	257150	5.27179e+06	235378	85973.5	783864	7	257150
SLC41A3				285291	256229	12509.6		3	256229
CFB	269653		242499	5.6743e+06	74225.1	159163	533927	6	256076
LAP3		179552		1.25798e+06		14831.2	331760	4	255656
SLC12A4	11830.6	255444	93535.4	1.09446e+06	767724	44895.5	626503	7	255444
CNTN1	32529.1	4.14308e+06	255215		1.26669e+06	60557.6		5	255215
KIF4A	255011	218124	463195	2365395		88691.1		5	255011
MCF2L2		71665.2	361333	3.18824e+06	133564		254716	5	254716
ITGB1	200863	214913	387017	392197	325607	254657	117271	7	254657
ADGRG6	68489.4	1.31401e+07	31833.5	208321	300320		1.87313e+06	6	254321
SORT1	17658.1	154805	338269	1.09592e+06	169922		723968	6	254095
SLITRK2	106432	310626	197527		737084	114534	2.2814e+06	6	254076
COL6A6	54808.5		136318	654053	370169	109574	766827	6	253244
TMEM184C		56614.9		395574	110303		527312	4	252939
ITGB4	133541	251944	152734	5235264	1.20733e+06	54665	999424	7	251944
APH1A		77700.4		343984	158712		721054	4	251348
GNG12	58718.5	34214.6	250924	1.20677e+06	348836	55494.7	376962	7	250924
PLA2R1	489505	147220	84973.7	3.38777e+06	249875	593829	56969.4	7	249875
UBE2L6	71383.8			1.75978e+06	249558	84841.3	1.27686e+06	5	249558
CD302	5147.89	83381.7	24814.6	1.02886e+06	414915		912598	6	249148
SPAG7			60687	436198		50546.1	1.14822e+06	4	248443
ENG		281892	248422		153743	126821	1.54948e+06	5	248422
GART	291369		202630	4752068	177494	100379	2.11248e+06	6	246999
PSMB8			90451.3	1.17887e+06			246811	3	246811
NUCB1		23293.7	125164	1.09482e+06	368290	39067.8	1.59093e+06	6	246727
SERINC3	39931.6	67669.3	245515	1.63833e+06	1.14858e+06	26917	2.3068e+06	7	245515
IL4R	35344.4		100341	1.12426e+06	390363	53104.9	868163	6	245352
APOM	96734.8	223509	329838	1.00872e+06	266664	55568		6	245087
S100A4	244918	65593.7	312877	2.38663e+06	64828.2	279311	233513	7	244918
ACAA2	49792	25138.1	244823	3.35739e+06	1.34832e+06	56024.5	1.30954e+06	7	244823
SPARC	53122	186073	244780	3.93164e+06	216921	446054	1733912	7	244780
CAMK2G	217319	243842	278451	710274		146370		5	243842
ATP1B4					243497	5364.94	1.16019e+06	3	243497
LIFR	18188.7	632384	117449	273985	212985		748004	6	243485
PSAT1	242965		568969	4.48067e+06	25415.6	45500.9		5	242965
NDUFB1	142171		242757				507419	3	242757
NRG1			242351	1.21923e+06	186572	33702.5	4.9988e+06	5	242351
MCFD2	85923.1		316426		457637	140789	242157	5	242157
GPAT4			70602.4	981867		74624.2	408685	4	241655
SLCO2A1	316608	124897	137990	3.18032e+06	201156	241497	1.53901e+06	7	241497
KDELR1			197161	322097	241321			3	241321
HDGFL3	26099.1	92665.7		387902			921834	4	240284
TMPO		169127	240032	283243				3	240032
PCDHB13	125280	133982	661623	785305	238681	25095.6	995610	7	238681
CCDC22	25373.3	357296	321673	529427	155633	61282.7		6	238653
NXN	28751.9		238280	734375				3	238280
CMTR1			16709.9	238229			408927	3	238229
TMEM9				228049	236697		750121	3	236697
TMEM115				236690	135403		1.03215e+06	3	236690
QARS1	108235	182492	987785	2.04508e+06	247535	115893	236461	7	236461
ASH2L	29339.9		236457	281632				3	236457
EEF1D	236253	127170	1.43992e+06	1.42671e+07	57518.5	231353	752910	7	236253
FARSB	143704	30207.4	382718	2.75281e+06		32260.1	328442	6	236073
ADI1	51664.9	549367	235673	858890		21225.4		5	235673
PSMD10	98964.7		235066	2.44935e+06				3	235066
CADM3	125512	15778.5	437066	2.97946e+06	8.46536e+06	234307	66310.9	7	234307
AFAP1	74881.2	89535.9	315886	869162	233563	49609.2	684909	7	233563
SCCPDH	87045.8	182156	232641	1.59651e+06	929711	10811.3	605510	7	232641
MEGF9	61169.4	232327	168233	2.16277e+06	2.60109e+06	27996.8	3.82836e+06	7	232327
RAP1GDS1	99180.5	232247	301327	1734474	108654	54974.2	779619	7	232247
DNM1L	135917			1.60351e+06			232195	3	232195
PSMD14	16844.2		230436	1.44917e+06				3	230436
SLC25A1	85448.7	127002	455069		264816	195668	417896	6	230242
PLXNB1	193998	228927	105769	3.08814e+06	1.14085e+06	88396.6	1.82684e+07	7	228927
NSF	127566	68708.2	328787	5.7249e+06				4	228177
PSMB5			375152	1.03862e+06	42635.6		79553.7	4	227353
TGM2	143656	52828.4	227227	1.59142e+06		333297		5	227227
PDLIM7	283948		791404	1.14468e+06	106063	170046	106561	6	226997
LGMN		226846	122973	986949				3	226846
MGRN1	37791.2	558364	211617	464009	1.10573e+06	10938.2	226780	7	226780
HBA1; HBA2			46624.1		226461		416254	3	226461
ATP6V1H	154148	88259.9	226316	2.70908e+06	376581	62149.8	295046	7	226316
SEC24B	55715.5			1.48971e+06		49397.1	395260	4	225488
ZDHHC5		36269.1		430740	225477			3	225477
CRACR2A			100823		225231		380654	3	225231
HSD17B4	19338.7		325902	1.4618e+06	116427	123821	1.0338e+06	6	224861
NEDD4L	77651.6	18997	299072	1.7986e+06	224451	21614.9	422652	7	224451
SLC14A1	184154		182345	2.47418e+06	3421935	224418		5	224418
MMP15	10368.9	99246.9	224111	614708	728532	26214.2	5.5752e+06	7	224111
PPP1CC	169099	333628	136735		3.28465e+06	26134.1	278741	6	223920
PAIP1	149481	114739	19527.3	1.97445e+06	222421	480358	6022788	7	222421
IL17RA	154789	162928	280430	6.07954e+06		72724.6	1.38342e+07	6	221679
WARS1	101772		221619	7.43305e+06				3	221619
RHBDF2	108802	242612	43427.1	1.42558e+06	220750	3786.18	4914754	7	220750
AP2M1		38429.5	344041	882354	96732.3	65336.9	1850439	6	220387
ADCY3		49365.7	83936.8	356773	376094	28689.1	1.32057e+06	6	220355
KPNA6	12351.6		90474.7	1.26944e+06	350077	37635	618629	6	220276
XPR1		241814	72644.7		198384		281017	4	220099
SSB	248667	20836.9	772877	5.17596e+06	219989	78650.5	64604.3	7	219989
CACNA2D2	50236.2	63602.3	374644	887115				4	219123
S1PR3			60312.7	612145	404534	26809.8	218916	5	218916
GOLGA4	47254.9	218570	149927	4.39826e+06	559984	34430.5	1.9264e+06	7	218570
EPCAM	218401	146700	35867.7	3.91963e+06	657111	81760.5	6523756	7	218401
EFNA3	217560	685193	187740	1.47012e+06		43489		5	217560
HERC4			66059.4	463161	368501	17368.4		4	217280
BAX	73871.5		156368	1.50371e+06	169875	263486	770301	6	216681
IARS2		93729.2	338729	1.28413e+06	36693	31148.3	609312	6	216229
UQCRH			235870	238925	67925.5	9726.51	216219	5	216219
ECHS1		15218.4	215887	739413		7626.74	319583	5	215887
SLC25A22	14870.3	59690.6	247416	1.0368e+06	215839	9195.68	755919	7	215839
PRKAR1A	112208		319461	3.12385e+06		22764.8		4	215834
LRRC8C	30359	215687	177992	995487	3.10773e+06	44715.1	3.09526e+06	7	215687
SCAMP4	46149.7	215370	102374	2.57341e+06	664121	20194.9	2.80302e+06	7	215370
CLDN11	282697	147526		7.1979e+06	18250.2	7532.33	591606	6	215112
VAT1	153325	110651	424955	4.28638e+06	214385	97036.5	327124	7	214385
EFNA4	44350.4	117908		1.8136e+06	367193	22115.7	310248	6	214078
PECAM1	84881.2	213883	42237.5	371087	262186	119759	1.19696e+06	7	213883
PPIC		362038	203765	855252	214310	18477.9	213043	6	213676
PLTP	83011.9	49854.8	889299	213459		263985		5	213459
HRH1	64325.7	46775	213249	562381	487485	51559.8	1.20957e+06	7	213249
KIF11	32774.2	140448	267991	259043	212347	77932.1	958350	7	212347
FAM114A1	70265.6	212176	153008	1.55997e+06	384077	165193	378839	7	212176
STK39	21002.6	211956	240943	308421		42569.5		5	211956
ALDH1L2	256652		70788.1	1.40894e+06		166703		4	211677
ALDH16A1			210762	218690			148608	3	210762
NOMO1			141712	1.33056e+06	240778	74055.4	210430	5	210430
POLDIP2	11902.1			1.24035e+06		86895.1	333685	4	210290
PSMB1		16444.8	538964	3.89722e+06	77731.1	23859.6	342692	6	210212
TMOD3	96568.5	15824.4	478292	3.84242e+06	209852	109194	610047	7	209852
RTN4R	18764.2	209817	164272	1.2397e+06	1.59097e+06	11103.3	3.13948e+06	7	209817
BZW2	163048	268745	209366	3.22645e+06	51572.4	42511.1	513342	7	209366
POR			294064	1.02091e+06	77916.8	53922.7	208998	5	208998
CYP20A1			14548.2	726372		5513.68	402035	4	208291
SDF4	182942	48227.6	618586	604108	562499	7212.75	207797	7	207797
DSC3			70995.2	343514	358917	21641.4		4	207255
VIPR1				206578		24745.4	393132	3	206578
COL1A1	472697	17692	172809	7.69279e+06		231116	181394	6	206255
USP40		20333.4	35437.3	497779			376256	4	205847
PPIF			205807	143282	371934	21550.3	400565	5	205807
AHCYL1	302809		240591	6.73577e+06	170455	165118	164496	6	205523
PRKAA1	44951	10632.2		1.98511e+06			365773	4	205362
G3BP2	40123.9		205170	710052				3	205170
RAB18			109244	383360			205144	3	205144
BCL2L13	204828		348466	62791.8		227890	11154.6	5	204828
ITCH	165570	206836	205558	659903	204042	146769		6	204800
PSEN1	227507	386287	181674		127648	167724	532113	6	204591
SEZ6L2	110499	1.06839e+06	204302	8.45063e+06	109490	20048.5	533719	7	204302
LRIG1	209450	141180	204074	2.21159e+06	78384.3	86050.8	4.45445e+06	7	204074
TMEM87A				203807	31211.1		302077	3	203807
SLC25A13	25846.4	203634	304289	707770	145613	41422.8	1.59133e+06	7	203634
RANBP6	203561	51028.6	64449.4	5931560	269170	174523	730985	7	203561
ADPGK		15439.3	188824	272804	216381	37894.7	411229	6	202603
LINC02915	38392.5	200466	158701	371371	819036	73355.4	822267	7	200466
RUVBL1	200252	22867.5	477060	4.73966e+06	138945	94691.9	324851	7	200252
CDK5RAP3	21473.3		200161	732280				3	200161
LY6H	12693.1	954906		336686		61799.6		4	199243
ANP32A	198785	93461.9	1.0943e+06	2.81548e+06	24782.6	61960.3	422978	7	198785
SCRN1	46521.6			2.2934e+06			198692	3	198692
ARHGAP1	48338.2		348963	3.55538e+06		12049.6		4	198651
TSPAN4	52521.3	35555.8	365556	391904	198510	77630.5	1.01708e+06	7	198510
NDST1	46643.1	112115			501407	197673	1.93689e+06	5	197673
KIRREL3			4256.09	332952	197621			3	197621
TM9SF3	42280.3	193882	197554	5.89405e+06	1.04186e+06	52220.9	9.18719e+06	7	197554
TGOLN2			40616.5	539087	197413	38948.1	789840	5	197413
PCDH1	462654	197343	3.96476e+06	860527	2921.12	135501	35878.2	7	197343
TMEM51		105174	34797.7	289512	688452	32837.5	1.2467e+06	6	197343
TMEM33		23180.4	639428	167190	225999	19096.9	1.3468e+06	6	196594
TSPAN14		36113.8	19733.8	1.95957e+06	354990	12194.7	1.75286e+06	6	195552
SRCAP			111639		495504	25605.8	278767	4	195203
PML	118435		180274	1.13812e+06	83212.6	209656	272660	6	194965
CNTN3	13197	7155.87	358085		987015	194825		5	194825
TRIM16L		45883.2	40819.7	858299	289644	98474.1	4.90027e+06	6	194059
Krt4	281931	55748.4	167041	290667	144040	220729		6	193885
LMBRD2			73992.6	39815.1	312907		331584	4	193450
CTHRC1	177428	688034				192859		3	192859
IPO13		18084.4		319546	70921.1		314533	4	192727
ALG11	29127.1			700066			192388	3	192388
IL7R	50264		351058	333165	11027.4	42344.4	1.01421e+06	6	191714
TMT1A		197835	56384.4	185398	236736			4	191616
PABPC4	88438		191305	1.1577e+06				3	191305
UBE2I			191121	383738		36731.3		3	191121
DEGS1	7582.16		31614.4	1.81242e+06	350602	20340.8	1.61114e+06	6	191108
CDK2	23699.9	56945.1	156258	997733	225659		271981	6	190958
RHOC			190021	682928	96048.5			3	190021
TOP1	124762		254686			53785	495457	4	189724
GJA1	49850.9	225385	154059	3.25198e+06	583701	46722.6		6	189722
ARVCF		28008.2		189655			192507	3	189655
CDV3	60736.4		318551	721279		7424.83		4	189644
FCGRT	82824.3	421792	34037.7	9.77937e+06	1.76158e+06	50801.5	189599	7	189599
NDUFB11	69174.8	43230.7	309526		626629	21174.8	2160126	6	189350
PALS2	189278	70156.3	134697	1.56646e+06	764031	23432.1	230213	7	189278
SDHB		59117.7	205178	651600	173292	34568.1	1.35523e+06	6	189235
SLC12A6		22252.3	115668		262432		408979	4	189050
LPCAT2		8907.62		422749	188684	5554.13	1.53283e+06	5	188684
CNPY3	90466.6	47861	188498	1.04116e+06	210955	80613	817004	7	188498
ABCB7	183003	739347	188291	187809	148881	257329		6	188050
AKR1C3	31468.2			824121	239616	43926.5	187994	5	187994
CAPZA3	40322.8	187575			1.30815e+06	34418.6	1.2768e+06	5	187575
DPAGT1	13801.7	44063		435322	187526		460919	5	187526
SLC4A7	44812.9	22856.5	212286	825386	162646		583283	6	187466
EIF4B	187450	69796.2	372455	5.16848e+06	114270	26065.2	400719	7	187450
RABGGTB			80963.9	229064	458589		143933	4	186499
OPA1	144734	186309	273847	2.83882e+06	167932	174902	463426	7	186309
CDH2			33418.6	186159	215119			3	186159
PAK2		34071.2	301724	4.91705e+06	70354.5			4	186039
LIMS3		3469.05	185817	391857				3	185817
UBE2S		129483		873023			185751	3	185751
RBX1		48590.5	192574	855395	185381	44375.3		5	185381
CLU	98927.3	185215	384968	591145	453426	92302.8	167523	7	185215
MAPRE2	145384	191352	185038	206999		52884.3		5	185038
RIGI			5632.07	371561			184494	3	184494
U2AF1	151585	184178	553635	856998	122279	112859	756489	7	184178
CDK5		59514	62349.7	183422	213032		255490	5	183422
VAPA	33735.3	38311.2	368863	1.50059e+06	183179	35113.1	601756	7	183179
DHRS3	38576.6	226704		665238		139271		4	182987
ADCY9	18428.7	222818	172360	182800	235255	25838.4	400584	7	182800
UCHL3			182663	168958	414961			3	182663
ATP5PB	6840.26	15156	182447	1.63507e+06	456215	12592.7	1.35062e+06	7	182447
IMMT			182222	292159	82948.5			3	182222
HMGB3	181439		50762.2	2.42266e+06				3	181439
LMLN	45335.7	181075	92764.7	390331	199629	115046	5.56604e+06	7	181075
JAM2	563317	122914	180981	1.15295e+07	1.23352e+06	62055.2	112375	7	180981
SERPINB8	52036.7		180913				267048	3	180913
ITGA10			180599	293833		6665.11		3	180599
RIPK1	76929.2	180727		1.73369e+06	180311	93912	786270	6	180519
SHPRH		165060	195532		358931	18567.6		4	180296
PLXNC1	69165.6	180216	223845	1.38125e+06		35263.4		5	180216
SCARF2		70092.8	236251	124149	253465			4	180200
WDR1	147840		2.42768e+06	5.31574e+06	139942	191667	168280	6	179973
TM2D1		40543.3		218481	140841		399750	4	179661
PCDH1	24297.8		753257	334975		18838.2		4	179636
CNDP2	40656.3		318388	2.36055e+06		30032.2		4	179522
MOB1A	179460		26513	544457				3	179460
FOXR1	255720	102711		4.0234e+06	6040.58			4	179216
ALG14				185020	44504.5		178803	3	178803
CELSR1	233078	124416	71428.9	1.22105e+06		105328	1.85904e+06	6	178747
PLPP1		107707	171454	178662	594141		845303	5	178662
NPTX2	26703.5	178357	460306	141307		392554		5	178357
TC2N	128717	249039	55355.5	1.57663e+06	225998	79077.9		6	177358
PCDHGA9	34525.3	19276.3	132651	478659	518443		220727	6	176689
HMGCS1	176424	168176	401084	5.97366e+06	130880	21812	1.10822e+06	7	176424
LSM2	131222		221283	1.32276e+06	64705.7	49550	240748	6	176252
RCN3	8483.53			260651	302774	91710.3		4	176181
NME8	44590.5		176075	916370		36051.2	191308	5	176075
MARCHF5			200790		151190	37796.7	1.33491e+06	4	175990
RUVBL2	129461		404695	2.92883e+06	193271	63313.8	158354	6	175813
KANK2	38088.5		313495	370501		30533.6		4	175792
MGA	142388	171735	207168	201140	304891	154228	175597	7	175597
CDH24		11097.9		322323	262501		85682.4	4	174092
PCDH10			335393	174077		11507.3		3	174077
P2RX7	20237.6	8637.23	26196.4	321677	1.62688e+06		330961	6	173937
CLPP			101610	227243	119979		309902	4	173611
KPRP	13680.3	175372	173438	182511	243198	48122	70572.2	7	173438
CHL1		172823	417475			103705		3	172823
LOXL2	150023		18351.3	1.16752e+07	104026	195085	405292	6	172554
SLC12A7		738232	172543	1.06681e+06	135102	20304.2		5	172543
YEATS4	49252.7	439043	79229.3	726277	172317	22138.8	262456	7	172317
H6PD	11267			224971	257296		119393	4	172182
MICA			63625.4			172004	77362156	3	172004
CSDE1	334449	24267.6	167742	5.15955e+06	71664.8	171618	1.15803e+06	7	171618
TENM1			171179		46406.2		206565	3	171179
CSNK2A1	36276.6		171098	2.83379e+06		25245.8	260150	5	171098
CDH8	38147.9	2.29771e+06	2.09404e+06		170639	157760		5	170639
SLC33A1	22901.8	230762	133539	637891	313500	25947.4	170543	7	170543
RECQL	108773		168797	3.70221e+06	171938	94556.5	1.8707e+06	6	170368
CA12	134384	54841.2	2709.94	26888902	5.09409e+06	170322	1.03091e+06	7	170322
CC2D1A		145224	398737	435010	170305	35170.4		5	170305
HEATR6			16863	213565	126962		1.64701e+06	4	170264
STK26	44570.1		170177	929038				3	170177
UNC5D	100555	303567		170130				3	170130
SLC35B2			263377	189139	150985		57825.2	4	170062
FDPS	105963		304214	2.96298e+06	58521.6	19188.5	233245	6	169604
TMPO	44514	76160.5	262561	999640				4	169361
AIMP1	16756.3		169286	765597	46314.1		246663	5	169286
EIF3B	134416		181469	9.63679e+06		156250		4	168860
A2M		108494	168752	875765	570516		55083.1	5	168752
EPHX1	21347.2	62681.8	185550	717663	168219	36366.2	752802	7	168219
PYCARD			168171	302612		78747.5		3	168171
LSR	34036.7	293321	42973.9	3188260				4	168147
IGF2R	111951	329820	185726	168040	171648	44474.7	69309.8	7	168040
NPC1	29308.7	71590.2	168028	847084	2.51263e+06	46994.2	889613	7	168028
POGLUT3	66961.1	24267.6	267228	1.73343e+06		60790.6	271172	6	167095
TAX1BP3	30879.6		240635	166798				3	166798
GNPAT	24059.1		249819	1.57302e+06	83743.8	23908.5	551815	6	166781
TMEM104		95757.5	108314	947185	224726			4	166520
WDR70		4934.57		746556			166244	3	166244
ERBB3		11159.3	6748.82	180576	197750		165968	5	165968
SPANXD		7586.86		107478	607786		224304	4	165891
PLSCR1	29119.5		148050	431644	183656	44499.2	408785	6	165853
MAT2B	13704.3		165594	627680				3	165594
PPP1CB	50992.7	72770.3	258205	2.62928e+06		24059.8	981518	6	165487
NDRG3	17399.8	8602.24		517874	165484		809380	5	165484
INO80		52788.2	45809.8	474981	277819	34553.2	315788	6	165304
PGP			113989	220015		5473.02	216182	4	165085
SNX8				164977	9896.71		562793	3	164977
EME1			130788	856815		164910		3	164910
FBLN1	79328.6		6850.18	7.46137e+06		249902		4	164615
EMCN		164090	51752		1.13257e+06			3	164090
ALDOC	142360	132208	2.05824e+06	3.20173e+06	185511	100361		6	163936
ULBP1	111522	175387	162540	2.12113e+06	165277	12081.7		6	163909
GOLM2		19292.1	84719.1		242830		436715	4	163774
PAM	30859.8	13773.8		458355	296330	24794.3	442579	6	163595
LRP4	163540	501134		1.85968e+06		70502.8	162293	5	163540
UBE2O			71975.1	906350			163404	3	163404
SUSD5	163228			1.54983e+06		76828.5		3	163228
GSK3B	153004		173216	1.25271e+06		66316.5		4	163110
TFB2M	170392	85553.8	17504.1	162853	164949	164017	127358	7	162853
CLEC16A	64685.7	165196	1.10104e+06	535599	159449	35544.8		6	162323
MICAL1	30282.5			807702		5016.87	294305	4	162294
DHFR	127149		197081	2705912		77334.2		4	162115
TAB1	31209.4	33990.2	162015	646535	522812	24605.9	1.04999e+06	7	162015
PSMD4	36351		277493	161849				3	161849
SLC8A1	23290.2	171486		1.3433e+06	172659	15306.2	151069	6	161278
PFDN5	73968		248197	853523		45351.2		4	161082
SDHA	29197.2	63881.7	160878	670135	219277	81135.3	825292	7	160878
ACOT1		18560.3	180262	160295		7967.65	456912	5	160295
CELSR3	79104.4	10317.9		456639	241334	16708	563403	6	160219
LHFPL2	3997.86	160219	153733	2.1201e+06	1.15338e+06	49768.7	1.70221e+06	7	160219
RPS6KA3	83663.5	5747.39	159740	2.63397e+06	281121	50378.7	1.23214e+06	7	159740
SPATA9		2.66546e+06	68280.2		159579	20336.8	6.5978e+06	5	159579
NRN1	86603.1	109865	208714	1.37059e+06		49394.1	2.43415e+06	6	159290
NOA1	54573.4		159078	628047				3	159078
SEMA6B	1313.56	25904.4	291180	418071		16972.6	629676	6	158542
AGPAT1	17427.9	13046.8	160944	1.29359e+06	158107	18466.8	309655	7	158107
PCDHGA12		349533	157981		130650	25944.2	5836579	5	157981
XPOT	115200		187642	2.78719e+06		76382	157971	5	157971
AP3M1	78066.8	157768	201761	1.5693e+06	85301.5	38796.4	758376	7	157768
RPL27A	157583		909150			129328		3	157583
CLINT1	157428	113949	188663	2.62262e+06	128145	108513	472571	7	157428
DAGLB		30804.8	248328	5.16965e+06	111752	47801	202752	6	157252
COLGALT1	3038.14	3662.02	269962	550312	340274	8252.22	157146	7	157146
NETO2	44696.7	306039	24867.6	1.6973e+06		16558.3	268477	6	156587
ROCK2	156570	144468	230894	3.27496e+06	73486.7	113661	443780	7	156570
TNFRSF21		45918.6	38571.3	156326	1.66209e+06		2.21043e+06	5	156326
IFI16	156271	94085.3	977855	1.78799e+06		27340.1		5	156271
KPNA3	53546	58610.6	262484	1.82181e+06	38083	155988	555233	7	155988
LRRC47	147113	76554.9	155934	2391513	394082	89710.8	1.31067e+06	7	155934
DNAJB1			263076	291018	14116.8		48005.9	4	155541
RUSC2	67457.5	194752	123160	230151	155496	124705	425382	7	155496
TIE1	170224	155451	115103	6.00758e+06		115107		5	155451
TMCO1			310984	194469	78678.6		115970	4	155220
DNAAF5	155109	30385.1	41930.3	8.33053e+06	25290.3	156310	273293	7	155109
KTN1	118411	81644.6	349498	2.04862e+06		77135.9	191556	6	154984
ALG13			43141.2	395925			154946	3	154946
ABCA8	141690	167220	102226	2.54731e+06				4	154455
RAB2A	145763	154270	622048	6.39713e+06	127235	126168	227610	7	154270
SEPTIN7	200998	71638.1	93933.2	6754525		211922	107477	6	154237
TBCB	154046	321764	87204.4	3.44321e+06	110050	98242.7	380847	7	154046
PFDN1			135686	960006			153959	3	153959
ATP13A3	153844	37432.9	89623.6		1.2281e+06		1.92639e+06	5	153844
SLIRP		153732	308327				140876	3	153732
ARPC5L		41958.3	153516	341802				3	153516
TSPAN3		80014.1	592585	51856.9	226552	15316.9	2.29842e+06	6	153283
AGPAT2			40379.9	155655	153066			3	153066
PYCR1	137798	168292	488388	1.03937e+06	85210.2	53584.7		6	153045
SLC25A11		30222.1	145093	433802	160491	3246.34	1.28572e+06	6	152792
FHL2	53503.6		266263	655531	171585	18768.1	133225	6	152405
ARPC1A	4602.89		402611	1.42724e+06	53714	10724.8	250771	6	152243
PPP4R1	19700.1		152208				161558	3	152208
CCDC90B	34192.2		251517		152105			3	152105
BACE2	2846.18		218330	85318.4	847869	10339.9	1.43877e+06	6	151824
ZNF185	113595	57035.8	176900	209175	240978	126549		6	151725
WNT5B		151636		723874	522021	11785.1	116284	5	151636
GNS		63089	246376	153191	661743	30176.1	149877	6	151534
LIPG	151498	82865.5	41964.8	982316	307972	56006.7	5.10389e+07	7	151498
ABCC4	35531.6	129882	151460	1.12163e+06	292899	50893.2	2.42758e+06	7	151460
IL31RA	75382.3		16168.3	2444434	227229	12479.8	7.53709e+06	6	151306
PEA15	10390.8		284007	278192		23723.8		4	150958
SLC25A25	84814.7		156565	632560	150933	41759.5		5	150933
PAPPA	118456			834488		150811		3	150811
FAF2		43639.3	173350	150600		17576.3	293819	5	150600
TPP2	143899	82591.7	347216	1.91983e+06	150266	114453	910737	7	150266
LMNB2		28326.6	149987	170844				3	149987
DERL1			1095.32	1.02845e+06	149981			3	149981
TACC3	59618.2	149847	163823	207965	150095	65839		6	149971
COASY	59283.1	149889	162234	1.91932e+06	21267.9	27075.5	333472	7	149889
IKBIP		66848	332234	1.0872e+06	114152	48864.6	185601	6	149877
CAMLG			11227	283339	15612.1		413389	4	149476
HADHA	138312	149308	483500	2413566	135486	121904	1.91146e+06	7	149308
ARHGAP35	99942		189900	392861	87489.5	148957		5	148957
RTN3			98393.8	199220	279357		76882.2	4	148807
HINT2			66231.9		172374		148752	3	148752
MSH6	71920.6		92521.8	4.1503e+06	204578	30174.4	4.65082e+06	6	148550
TSPAN15		13061.4	30451.6	148216	2022356		3.96562e+06	5	148216
PAK4	11714.5			243563	148018	21504.4	335644	5	148018
BLTP2	52306.5		129705	556032	166084			4	147894
SMC4	32559.7	37769.1	191149	327105	147800	17424.4	264113	7	147800
RIPK2	147619	65525.3	299653	2.75949e+06	106485	47620.7	608752	7	147619
ITIH3		154504	110135	549958	140536			4	147520
PLCG1	190007	78506.6	147347	3.28736e+06	60167.8	173423	55971.7	7	147347
CYC1	35432.8	83363.9	211241	742296		34381.7	343529	6	147303
CDC73	62991.9	42816.1	239994	231052				4	147022
ADAMTS1		146611	15421	636891		6312.44	365607	5	146611
CBX3	135402	12159.5	146402	1.80125e+06	310687	40756.3	601135	7	146402
ITGB2	3183.06	482634	115962				176754	4	146358
CARM1	132058		160454	3.21387e+06	82953.4	105346	269201	6	146256
ACO2	63284.1		151392	897646	140738	29148.4	503938	6	146065
SPIDR	45731.2	146061	40595.4		2.03021e+06		442301	5	146061
UACA		136416		956770	155051	135520		4	145733
ZC3HAV1L	136971	274146	154269	2.89137e+06	96178.9	23971.6		6	145620
ELOB	185208	23477	768285	1.16098e+06	57340.5	145521	115903	7	145521
NPTXR	135082	92175.2	155557	232644	109548	357441		6	145319
DNAJC11	78023.6			745501		144930		3	144930
PLXNB2	100684	144646	57630	2.14832e+06	654228	37793.2	2.25019e+06	7	144646
UFC1	63780.4	144559	239094	564899	141546	33113	363318	7	144559
RDH14	7969.8		144524				162933	3	144524
SLC38A3			14826.5	296531			144523	3	144523
PCDHB11	18340.8	254317	143184		108954	145708	263661	6	144446
PSMD2	264579	29212.2	136386	7.31158e+06	152268	25614.9		6	144327
EDC3		16021	143988		311019	13622.6	317680	5	143988
EVA1B		33425.6	143897				955051	3	143897
PPP5C				1.40424e+06		10810.6	143629	3	143629
SNX3		41891	143540	787927		27799.7	249166	5	143540
FAM136A	38959.5	40864.1	216810	697066	69789.7		274393	6	143300
TMBIM6		62833.1	130022	1.29323e+06	156475			4	143249
ITIH1	73149.6	173098	135899	279130	148089	91808.5	143012	7	143012
RPS3A	150447	143008	1.94647e+06	820223	23011	121918	132031	7	143008
SAR1B	48273.9	83460.4	149676	694722	142945	73111.4	1.49909e+06	7	142945
CAND2	97176.2	126537	158715	1.0174e+06	462098	126485		6	142626
ITIH2	201468	129910	326417	142418	34406.1	323281	50928	7	142418
EIF6	135940	33635.2	664231	3.03203e+06	148032	60316.1		6	141986
SPCS1	35829.3	72113.8	308712		211458			4	141786
LNPK			141544	282252		11622.9		3	141544
NUTF2	37430.8		614983	245030		13525.4		4	141230
C3	204940	85090.6	195005	1.62556e+06	30353.9	141205	48220.1	7	141205
ACADVL	133750	52737.6	159372	563266	69885.3	141078	259790	7	141078
PLOD2	14324.2		42501.2	637382	152516	129623	348370	6	141069
ATIC	70995.1		210966	2.83632e+06		18981.9		4	140981
VPS35L			86245.5	361810	50215		195264	4	140755
MMP16	100353	376636	39938.6	2.51022e+06	92013.5	140652	2.28956e+06	7	140652
SEC62	14377.7	88442	140451	728984			373581	5	140451
EHD2	83417.1		230460	1.47967e+06	140237	101357		5	140237
VAMP5	57764.8	45876	208141	1413840	140046	30585.6	468133	7	140046
NAMPT	40151	43646.9	537888	3.22708e+06	139318	80073.9	560337	7	139318
ZDHHC18			70231.8		229098		139219	3	139219
SEC22C		5897.73		138521			146936	3	138521
DNAJC3	30745.8		139221	1.42632e+06	137732	16530.5	200457	6	138476
BRAT1	8248.13		8022.77	1.24191e+06			268584	4	138416
PA2G4	138313		892789	4.30386e+06	70467.7	50064.9		5	138313
TAPBP		26914.6	138051	1.79854e+06	124301		1.61406e+06	5	138051
CTNNBL1			119782	1.14208e+06	156298	48763.7		4	138040
SUPT5H	137956	35500.9	190346	1.72242e+06	27353.6	91313.1	1.08974e+06	7	137956
SARAF		36398		476718	74888.7		200586	4	137737
TGFB2	12948.2	179221		428060	96833.1	53218.5	178453	6	137643
PROM1	106068	599417	137625	334990		109539		5	137625
PLPP3		44685.9	42720.9	464629	225036		137154	5	137154
PLK1	124145		149563	2.65235e+06	84525.2	72519.2	294472	6	136854
FNDC3A		208642		64540.1	256502	23491.2		4	136591
SCFD1			136538	1.01095e+06			75977.4	3	136538
GPA33		94341.8	102566	736558	170303	24285.7	1237812	6	136434
ASPH		37018.3	152752	1.13146e+06	161923	33894.1	120033	6	136393
SEC24D	58389.8	21265.3	136207	4.48673e+06	272878	85418.3	521623	7	136207
TSPAN9		18015.4	96007.9	555368	176237	7355.48	971667	6	136122
PAFAH1B1	36820.1		135299	3.83829e+06		46113.5	2370696	5	135299
HNRNPH2	112956	2078.16	261992	1.80197e+06	16070.5		156754	6	134855
ARMC9					376238	26211.5	134779	3	134779
TNKS1BP1			59786.6	134553	274802	34886.4	373861	5	134553
HIRIP3	134462			6.96928e+06	126867			3	134462
CBX5	80760.7		187801	1.47807e+06		39998.7		4	134281
AIFM1	81187.7		71045.7	3.43514e+06	186693	74166.3	1.81166e+06	6	133941
ISLR2	133915			767253		27971.6		3	133915
MAD2L1	148341		119415	288958		31315.6		4	133878
ELMOD2	25301.8		98406.7	266956	169349	40422.7	468363	6	133878
UBA6	133829		103778	4.01925e+06		33157.4	534493	5	133829
OGDH	80232.8	32796.3	133581	669315	208703	20211.2	136624	7	133581
HSPA2	133567	8484.22	314440	3.74719e+06		12123.3		5	133567
FERMT2	114273		322565	5.44596e+06	40941.6	48978.6	152489	6	133381
CCRL2			8540.54		133026		286740	3	133026
RPA1	39267.6		132977	2.03441e+06				3	132977
ALG1		52408.4	132967	411686		8965.09	355185	5	132967
NCLN			72758	287530	88270.2		177449	4	132860
SMURF1	55334.4	103376	161967				261511	4	132671
SLC40A1	26512.6	172500		184151			92837.3	4	132669
P4HA1	68387.5	24262.3	113248	5.32012e+06	622716	132394	1.39736e+06	7	132394
FKBP2	35044.2		95675.2	1.08602e+06	132374		275162	5	132374
ENTPD1	6481.91			132313			5.81302e+06	3	132313
TPCN1		3050.31			132154		420383	3	132154
B4GALT1				132011	31038.1		497426	3	132011
TMEM98	18450.2	80950.5		485584	131861		524820	5	131861
COPZ1		24829.4	328872	236225	20091		131830	5	131830
DYNC1I2	145378	54350.2	686588	1.79979e+06	118111	45030.1		6	131745
LRRC4C			28842.3	131492			716297	3	131492
SLC19A2		18119.6			131302		381473	3	131302
PPP2R5D	24744.6		131220	2317199				3	131220
NMT1	172332	18990.1	145145	5.82563e+06	131213	45860.9	81917	7	131213
SNRPB	81613.2	113629	181268	829532	130832	59910.4	281546	7	130832
SLC25A32			45353.6	284811			130429	3	130429
RFC3		21967.5	2344.96	378121			238826	4	130397
SPTLC1	10302.2	60059.1	363774	658284	173153	49327.6	130315	7	130315
SEC24A	130271	22460.5	148749	4.43039e+06	17632.6	26793.4	204533	7	130271
ZNRF3	302263	130234	122121					3	130234
CST3			57002.6	494591	130060			3	130060
MERTK	130057	1.10024e+06	50963.7	1.35884e+06		31896.3		5	130057
FSTL1		97106.8	231252	960755	60699.8	16176.6	162838	6	129973
TEX264	39896	35307.9	150910	1.23589e+06	129678	46797.3	207188	7	129678
MON2	45727	73262.6	155562	1.96925e+06	103629		377077	6	129596
RGMA	46360.8	175920		819317			83252.5	4	129586
P4HA2	128485	50363.7	494415	4.28218e+06	24938.6	129535	586907	7	129535
MAPK1IP1L	53511.9		128181				198598	3	128181
AMBP	301006	40003	113984	280469	38651.5	142234		6	128109
PCDHGA10	11303.8		127943	486801				3	127943
SERPINA3-8	127888	162204	29500.2					3	127888
AIMP2	69191.2	24352.8	186311	840860				4	127751
SCD		40467.1			214507	27563.1	1.57558e+06	4	127487
ZDBF2	17223.6		127485		388529	13877	3845153	5	127485
COG8	155662	16574.9	161902	804204	86965.6	98911.1		6	127287
SPATA22			127188	397648		116043		3	127188
RIN1		2900.71	127114	1.60744e+06				3	127114
KEAP1			127092	735948	61483.4	8368.01	234692	5	127092
FLNB	48599.3	24873		1.42697e+06	127082		169260	5	127082
PSMC3			65117.4	1.64835e+06	126863			3	126863
RNF123	125811	64631.4	201885	499957	126587	118455	289382	7	126587
OAT	16281.9	10290.3	156040	472826	217753	46675.2	126386	7	126386
TBC1D13	73005.2			1.27221e+06		24164.2	179659	4	126332
PFDN2	24216	126257	136897	1.91533e+06		19345		5	126257
ACOT8	60224.2	72568.4	72624.2	1.30527e+06	141449	126158	439535	7	126158
SSR3	16649		231594	430078		20516.6		4	126055
PAPOLA	126026		54177.8	1.92582e+06		83142	202433	5	126026
IGSF1	26230.2	125846	29062.9	217170	298594	52836.1	172992	7	125846
DDX41	137007		140908	4.33302e+06	66511.1	72584	114072	6	125539
PNPT1	7009.7		125269		164547			3	125269
CNTFR	125254	1.64534e+06	76646	786449		52024.2		5	125254
ADH5	60320.3	21054.8	579613	1.74116e+06	161630	88063.1		6	124846
NIBAN1	124760	196468	591957	2.33059e+06	67050.3	4851.41	53000.2	7	124760
VPS45	5158.73		13795.3	321376			235586	4	124691
SMS	32653.2		275217	576167	199007	11757	50145.6	6	124576
ARMC6			31745.8	216727	31076.9		411110	4	124236
NDUFB3		124168	199255			67231.5		3	124168
LRFN3	22049.1		29895.7	859701	123935		691088	5	123935
SRP9	26834	10199.2	220852	1.21692e+06		8660.59	284672	6	123843
LRRFIP1	44576.3		203037	1.23668e+06		17354.2		4	123806
SRPRB		27890.7	179428	3.10333e+06	161390	79601.2	85687	6	123539
PRAF2	25455.2	30101.3	122600	1.19011e+06	748267	46300.1	2.64812e+06	7	122600
IL1RAPL1		53908.8		334761		50584.6	191174	4	122542
CLSTN1		4639.28	81774.9	630490	638735	32997	163128	6	122452
TIMP1			26066.7	276817	122382	5000	405719	5	122382
PODXL2	116837	127360	89387	4.08715e+06	896959	10374.5		6	122098
ANXA3	21071.2		121599	363745		8266.07	387990	5	121599
HSD17B7	83567.8		121597		250886	71193.3	194565	5	121597
SARS1	121432		97738.9	5.12029e+06				3	121432
POSTN	140056	102752	56959.3	773549	35120	1.09495e+06		6	121404
ETFB	49429.3	149025	532397	235648	93748.2	53035		6	121386
CERS2	28024.6	59806.3	121356	2.05506e+06	232504	31032.1	709844	7	121356
AHSA1	121145	53080.4	479709	2.78519e+06	67843	55261.6	1.18273e+06	7	121145
SNX13		121071	1650.8	40828	237055		336236	5	121071
ATP13A1		13995.9	144196	218996			97891.9	4	121044
IFI44L	68387.8	25988.1	121040	771162	682742	43570.6	981226	7	121040
EPG5	34675		207222	715317		17323.5		4	120949
MSRB3	102481		120693	2.43727e+06	518741	40191.5		5	120693
GDE1	32511.3	45782.3	121367	363211	119630		902410	6	120498
BMP10		120412	108040	164167	74108		452883	5	120412
NTMT1	137896	28192.9	120316	112053	138363	88120.1	364428	7	120316
FLRT1	120045	61540.1		667755	397487	56983.3		5	120045
XPO7	60468.4		119633	1.96036e+06		35545.1	368864	5	119633
NUDT5	218271	77726.5	320824	1.02761e+06	25739.7	58383.2	119603	7	119603
STX4	105428	58684.3	575332	789465	133318	48540		6	119373
OGT	14460.8	60791.5	612919	2.39703e+06	119102			5	119102
HPSE	34399.9	140442	74263.3	374603	97716.8		1.09732e+06	6	119079
MTRES1	34399.9	140442	74263.3	374603	97716.8		1.09732e+06	6	119079
GALNT1	79100.8	191879	296064	85582.4	49143.8	119037	373893	7	119037
EML6		119032	99092.4	399365	56733.8		244363	5	119032
HEXA	13410.1	932999	81721.1	390223	126414	74148.9	118726	7	118726
MEGF10	26372.4			210559		25540.7	540911	4	118466
FAM234B	26511.5	67980.2	118220	355422	326220	23897.5	505719	7	118220
ITGA9		484144	160469	202910	45647.7	3883.3	75297	6	117883
NDUFA10	35775.2	97530.2	144038	1.15807e+06	117567	58541.7	1.03809e+06	7	117567
GNPDA1			117565	704961	52935			3	117565
EIF3C	110928		162365	4.95864e+06	47236	100597	124089	6	117508
ADRB2	8241.15	163465	31286.2	933360	117396	21315.2	857197	7	117396
EMD	84366.5	59040.3	268829	1.27787e+06	156183	80512.8	117394	7	117394
GLMN	15608			117309			371216	3	117309
STRN3	12546.2		117285	169493				3	117285
KPNA4	56462.1	27055.6	220703	879869	117273	12543.9	204404	7	117273
LMNB1	36059.5	117213	265118	457048	77609.1	26083.1	742819	7	117213
DDB1	21458.5		117093	4.60172e+06	3.42102e+06		39156.6	5	117093
MTOR	37816	117088	31384.9	331374	118551	15561.9	554956	7	117088
NAALADL2	29161	208731	187833	803881	15335.8	46215.4		6	117024
LPCAT4	43631		95867.3	820202		116741	163920	5	116741
COL1A2	107467	125887	42663.9	104113	283562	203359		6	116677
UBE2K	32534.3		191327	919911			42012.6	4	116670
MAP1A	28995.4		201606	558741		31185.7		4	116396
MUC1	5608.86	17719.1			647492		215016	4	116368
MCM5	19203.5		148629	1.51266e+06	116255		95294.7	5	116255
KARS1	116226	46539.2	419601	4.20687e+06	99799.1	77881.5	529542	7	116226
TMEM67	32789.1	51181.5	116060	1.47052e+06	123051	29263.2	516280	7	116060
MMP17	13550.9	89684.5	141872	1.17597e+06		63456.7	1.66903e+06	6	115778
HNRNPA0	7011.78		115768	275811				3	115768
TWF2	57102.1		206887	1.57448e+06		115737	27627.1	5	115737
SEMA6A		113687	117477		300127	17514.8		4	115582
PROM2	46998.6	115478	246536		311525	45770.1		5	115478
TLR6	24528.3		115345				1.25561e+06	3	115345
SLC25A4	10586.4		90064.8	269805	115259		491858	5	115259
PCMTD2	12332.8			115087			267629	3	115087
RALA	14038.8	126169	24186.4	1.56355e+06	118117		111930	6	115024
PGLS	27121.7		148041	1.62233e+06	81726.4	23774.1	519091	6	114884
BET1	22825.3	36026.3	114806	795668	229639	103707	2.48163e+06	7	114806
IDH3A		54002.6	348869	132772	37479.1		114598	5	114598
GNL1	59284	64884.5	123112	1.09408e+06	114529	29702.7	549420	7	114529
PKP3			280035	114464		5607.39		3	114464
PPP1R9B	174862		15672.9	1.19718e+06	54033.3			4	114448
PAPSS1			114346	910537		56362.4		3	114346
GPX7	70348.3	158186	174694	324528	44787.6	47875.5		6	114267
CEP250	85291.9		114260	1.32235e+06				3	114260
ACAD9	35628.3	7808.77	114211	850042	142429	30524.8	324802	7	114211
FNDC10	8849.36	113970	17698.4	180367	414048			5	113970
NPC2	15575.2	17479.6	140734	281761	113894			5	113894
CSNK2A2			113795	678126	40133.7	10713.8	5084537	5	113795
GLIPR2	251188	136778	33208.3	1.49995e+06	90222.2	54054.1		6	113500
PSMD6	5539.49		219742	942002		7155.07		4	113449
COL4A2	38352.5	73799.6		484301	138957		113239	5	113239
ETFDH				113066	54681.8		169399	3	113066
SAR1A			113002	474412		81233.8		3	113002
ITFG1	20239.1	112779	78079.7	1.88084e+06	461021	31240	1.85348e+06	7	112779
DENND4C	152174	112699	92500.8	1.27395e+06	312809	106390	55585.3	7	112699
GBA1			112496	95240.1	151775			3	112496
RABGAP1	112242	30749.3	131676	1.89999e+06	106795	52566.4	120683	7	112242
COL6A2	115354	47494.6		5804587		109091		4	112222
SLC25A20		110910	13034.1	512251	95208.2	113027	536599	6	111968
SUMF2	111594	15034.6	49001.4	563011	185826			5	111594
LAGE3		266687				33776.1	111390	3	111390
PSMD13	14507.1		207972	1.94788e+06		7559.71		4	111239
OXA1L		57868	118586	782478	103870	26166.6	828448	6	111228
IVNS1ABP	96962.5	36384.9	105315	1.89846e+06	111108	213272	420241	7	111108
NANS	9082.46		191466	701756		30155.4		4	110811
NACA	110769		238664	1.586e+06		26602.7	78458.5	5	110769
COTL1	173960	20944.5	920310	1.34354e+06	32944	47481.4		6	110721
IGLON5	10818	197421		1.27397e+06		23561.6		4	110491
HDAC6	54095	25736.2	129805	1.41527e+06	110464	56219.2	394330	7	110464
ROCK1	32304.2	24470.4	166162	1.04435e+06		54680.6	207811	6	110421
DCTN1	119256		101507	2.03004e+06		56489.3		4	110382
PXN			110314	605200		28351.9		3	110314
LPCAT1	13341.9	85847	215364	110238	143746	45818.7	534376	7	110238
PARD3B	104127	164276	100593	933385	116261	88315.7		6	110194
PRPF3	50393.6		110143	638776				3	110143
LMO7	87799.9	198022	110110	1.39831e+06	161670	61807.1	26252	7	110110
SORL1	117009	285271	103045	1.71357e+06	37290.7	11548.3		6	110027
EIF1	12124.5		110004	325458	167857	16674.2		5	110004
USP4	17852.7	24969.4	209437	1.06141e+06	178593	41019.5		6	109806
PSMD1	51728.8		167815	2.86036e+06		18007.9		4	109772
ICAM2	59132.3	750412	14110.7	1.45729e+06	160395		57139.3	6	109763
MUL1				108799	136691	6522.1	110717	4	109758
QKI	78192.8	34126.1	109628	1.0453e+06			111799	5	109628
CCNY				358174	109547	7921.21		3	109547
SAMHD1	22117			421073	109532			3	109532
SOD1	22889.8		321857	1.7643e+06	91995.9	24869.8	126745	6	109371
RANBP9	49972	87265.8	213583		131330	82203.8	287601	6	109298
EFL1	50427.2	211090	140945	680263	70116.4	77547.1		6	109246
LIMD2	190922		21272.9	716120		27088.5		4	109005
DLL1		19460.8		108602			162038	3	108602
LSM7	92292.6		124829	872037		25917.4		4	108561
TIMM23	8553.46		108286				321160	3	108286
COL5A2	12334.7		80429.5	1.15835e+06	136062	16445.9	238893	6	108246
MFAP3			43594.9		108183		1.00592e+06	3	108183
ASNS	96652		119462	2.18642e+06		42589.2		4	108057
YIPF3	25440.4	64792.5	151130		157704	15832.9	268056	6	107961
DNMBP	54630.1	49538.3	156360	519432		58720.8	324175	6	107541
VPS13B	26136.4		14557.5	630769	191205	25391.7	188729	6	107433
SRI	51542.6	42567.2	633286	128287	212171	86518.2		6	107403
CNTN6		343334		107170			45877.4	3	107170
HSPB8	24130.1		160042	99608.4	130892	14873.9	113966	6	106787
HAPLN1	61680.7		106307	533646				3	106307
ESYT2	29440.5	15273.8	272029	1.1661e+06	106138	8653.21	406837	7	106138
CYFIP1	88821	54815.5	338633	3.01661e+06	106050	67626.1	366596	7	106050
RAB6A	19657.7		187739	1.8307e+06		23641.9		4	105690
GNAI1		146424	105670	337923	59427	10469.8		5	105670
SACM1L			123094	498517		7529.53	88043.3	4	105568
PCDHB7	26318.3	98418.9	194761	105085			168715	5	105085
MTCH2	23338.3	104980	10540.4	3.37481e+06	222597	54084.5	6.18819e+06	7	104980
SEZ6L2	104852	626985				49666.6		3	104852
CALCRL	17348.8	179191		292277	29954.8			4	104573
GMPPB	45849.6		158811	433951		50037.7		4	104424
ENDOD1	12244.8	8652.65	56183.4	733425	152625		187122	6	104404
TIMM9			104327	206560	33101.5			3	104327
ALG2	111588	135969	57869.6	97011	256655	64526		6	104299
TNIP1	6104.23	14635.8	104261		186330		480920	5	104261
COPB2	90566.9		233671	3.33979e+06	91230.4	54879.6	117124	6	104177
MAPK3	57405.8		116414	1.78782e+06	91804.6	57095.9	309459	6	104109
EIF3E			103860	3.77188e+06		14982.5		3	103860
C4B	71287.5	149919	277666	1.78877e+06	2861.66	103287	60552.1	7	103287
SERPINA7	28787.4			2168292	153573	52969.7		4	103271
C14orf119	36540.6			993521		22625.6	169976	4	103258
SPAG9	103140	51421.9	347190	3.82247e+06	76180.8	95141.9	114537	7	103140
CHMP6	24198.1		175200	765554	30860.4			4	103030
HOOK3	24673.7		103014	1.02622e+06	18166.2		2.34525e+06	5	103014
H3-3B	102527	99191.9	3205303		346130	80337.8		5	102527
MAPK14	83170.9		121853	908143	10439.4			4	102512
CYB5B	8332.07	47566.9	220222	1.06953e+06	102401	33990.3	490666	7	102401
C17orf99	148985	216245	152029	102323	97318.7	46220.6	53974.7	7	102323
MAPKAPK2			167528	123925	25592.3		80570.4	4	102248
GPS1	55027.6		152247	1.7402e+06	25047.1	16067.7	149082	6	102055
CPNE1	92165		111690	4.72931e+06		18539.7		4	101927
S100A16	79124.7		138484	2725201	101906	61761.9		5	101906
ERGIC3	44052	51568.3	151774		252570	32537	626219	6	101671
TYMS	122118	41407.8	27255.9	311381		81184.2	122956	6	101651
CUL3	8943.12	84327.4	118505	684150	57927.4		327709	6	101416
GFUS	48788.9		153946	1.07416e+06		9759.41		4	101367
CRELD2			32394.6	383861	141621	14281.4	101286	5	101286
CASK	23742.2	36554.9	101219	725640	172025	67986.2	873896	7	101219
DDX39A	36863.4			844841	101199			3	101199
AP3S1			178419	101080			18091	3	101080
LYPLA1	53091.7	100892	230513	1.22633e+06	38242.6	22615.9	390139	7	100892
PIGBOS1	44101.4		103797	586550		97290		4	100543
VSIR	23872.7	143996	53504.2	823339	1.47056e+06	56364.8		6	100180
VPS26A	42801.5		89500.4	2.5303e+06	110464	32744.9	344377	6	99982
IL1RL2	99709.3	57042.8	18034.8	516237	213320			5	99709.3
CLPTM1			52401.1	683220	99656	11496.7	890140	5	99656
CTSA		26822.7	10258.2	171478	471288	14857.3	424217	6	99150.3
PBDC1	22686.3		175483	662253		9877.81		4	99084.7
TIMM29	16607.1	50839	92312.6	468179	105682		513838	6	98997.2
FUBP3	57903.2	103404	94449.2	336368		36550.9	682025	6	98926.5
C15orf48	3574.13	7004.66	98726.9	138301			109230	5	98726.9
LRFN4		42105.2	98648.8	954166	82688.3		1.35355e+06	5	98648.8
VPS35	61334.7		357400	2.18755e+06	98477.5	62957.5		5	98477.5
SERPINA5	12731.6	128765	17052.6	198201	68136.4		561372	6	98450.8
MGLL	24909		42021.9	500751	98364.8	101798		5	98364.8
GRN		36742.2	26013.4	159910	340618	12148.7	1.10902e+06	6	98326
SLC4A7			96583.9	190698		28704.3	100050	4	98317.1
DHRS4			61042.7	345153	98198.7			3	98198.7
EVPL		128980	98177.8	132454	26692.3	8590.9		5	98177.8
NFASC	54193.5	27286.8	120925	331876	1.27514e+06	74996.6		6	97960.7
ZWILCH			25040.6	268161	69797.5		125413	4	97605.3
FANCD2	56928.6	32012.7	208399	1.02531e+06	83022.6		112025	6	97523.9
PSME3	70356.6	53749.7	97488.1	1.26099e+06	246185	39602	1.43171e+06	7	97488.1
AKT1	26872.7		168061	768910		9210.69		4	97466.9
DHCR7	97102.5	63021.9	137779	2.02295e+06	123606	84919.1	94237.2	7	97102.5
LCN2		96775.6	565779		54242.7			3	96775.6
C1orf198		364162	96755.2			6869.17		3	96755.2
NSFL1C	74129.1		96622.9	1.29461e+06				3	96622.9
IL17RC		12033.3	25371.6	167559	235077	1842.09	305578	6	96465.5
SH3GLB1	48092.6	24726.8	159609	1.07751e+06	135828	56575.2		6	96201.8
RUFY1	14630.4		61923.8	448336	61974.3	130057	257924	6	96015.6
HEG1					95985.8	27532.1	539330	3	95985.8
SQOR		4868.16		95635.5	629619	13885.6	495996	5	95635.5
CISD2	23556.4		95384.4	723455				3	95384.4
GRID1	29989	45419.4	226573	271141	36537	184272	95356.9	7	95356.9
PCDHB10			33066	99901.4	13581.7	117163	95327.3	5	95327.3
PRPS1	37989.8		125910	1.79845e+06			64507.4	4	95208.5
PSMD5	16965.4		95150.7	378676				3	95150.7
DDX3X	59186.8	23120.8	142022	818071	162390	28209.1	95043.1	7	95043.1
SNX1	35000.6		81893.1	2.85213e+06			107996	4	94944.6
PI16	69127.5	120327		744530		59580.2		4	94727.1
BAG6	61303.1	28576.6	127751	250438	29923.8		175851	6	94526.9
DENR	52223		136464	815580	49432.6			4	94343.3
AAAS		35930.5	55429.8	470282			133193	4	94311.6
COL6A1	94306.2	74330.3	17401.5	1.08997e+07	48085.2	738410	952989	7	94306.2
ATP6AP1		10253.6	87381		157211		101198	4	94289.6
RTF2			2714.08	144152	44303.8		455681	4	94227.7
TMED9	30709	64058.6	432131	746177	94146.2	30272.4	238330	7	94146.2
PCID2	71104.2		110150	635218	94115.4	49399.3		5	94115.4
TPT1	56303.8	29911.4	287819	2.17554e+06	93943.6	38784	239091	7	93943.6
NELFCD			212620	1.1942e+06	93920.7	7419.54	79368.7	5	93920.7
PCDHGA4			65572.1	121987	130604		65686.5	4	93836.9
FKBP3	60250.3		127071	1.85809e+06		3024.44		4	93660.5
PGM3	100193	87100	54931.8	1.6779e+06		28072.9	142079	6	93646.7
EPS15L1	84570.2		118111	2.41162e+06	68426.5	34191.9	102237	6	93403.8
EFCAB14		49768	71704.4	1.75753e+06	93382		311282	5	93382
CHRM3		93338.7		91357.3			572126	3	93338.7
HDLBP	158811	27704.4	614052	1.14252e+06	19934.4	11883.6		6	93257.8
GGH	19765.1	68347.6	148845	1.42785e+06	93229.7	20051.3	187314	7	93229.7
SERPINA3-7	180872	43409.2	93189.3	1.32704e+06	52297.7	80320.3	93488.2	7	93189.3
MAPK1	86954.7		93061.7	2.6086e+06	45020.4		115985	5	93061.7
CAPZA1			92926.7	3.72164e+06	39070.8	53181.1	193458	5	92926.7
PRPF6		19616.7	92871	643688		5425.96	147021	5	92871
RAP2B	18397.8		167304	219268		12709.9		4	92850.7
TTC27	13017.3			458583	32046.5		153654	4	92850.5
C1QL1	15086.9	60237.2	92769.9	261625	1.39812e+06	28611.7	594499	7	92769.9
GRB2	92611.6		34676.3	5.08699e+06				3	92611.6
CLPTM1L	9648.97	26993.6	69631.7	796500	115071		1.07354e+06	6	92351.3
TIMP2	42243.7	92309.5	50356.5	94115.8	1.88796e+06	49130.6	127794	7	92309.5
PPP6R1	50099.3	19051.3	94230.1	267402	92112.9	11795.8	109531	7	92112.9
MDGA1	39870.6	60303.2	42431.1	655856	510680	277170	91915.8	7	91915.8
SPRY4		91910.6	134818				58274.3	3	91910.6
TRIO	23552	64274	91710.6	834315	268468	10465.4	363049	7	91710.6
PICALM	98080.7	15187.6	138866	4.81099e+06	49824	85450.3	91639.5	7	91639.5
SORBS3	140106		43026.7	1.32188e+06		41591.5		4	91566.2
ADAM22		92751.6	47546.6	444673	90031.2	18774.7	7.30263e+06	6	91391.4
NTNG1	13688.4		371614		1.23147e+06	91382.4	52812.5	5	91382.4
STRAP	91333	23187.1	330753	1.2152e+06	33132.1	81061.2	331546	7	91333
MAP3K20	91284.9	27860.4	140036	1.57595e+06		10854.8		5	91284.9
S100A13	91132.2			1.66313e+06		35796.7		3	91132.2
PON2		44743.3	115597	711959	66561.2	57162.5	152020	6	91078.9
ADRM1	44775.6		85310	1.21524e+06		91037.2	948266	5	91037.2
HSD17B12	20424.1	90947.4	363278	937632	82933.1	12143.5	543762	7	90947.4
MRPL38	34529.2	70155.6	205171		111698			4	90926.6
DLK2	41785.1	78325.1	103357	543249		43204.8	226302	6	90841.3
DLG1	48285.9	90559.6	82520.7	2.28927e+06	170814	42780.7	457794	7	90559.6
PRRC1			90542.8	210372		35247.6		3	90542.8
VBP1	5536.75		120124	891016			60801.1	4	90462.4
ACP1	52077.3	128363	247572			2266.15		4	90220.3
PDXDC1	45140.6	16862.6	92429.4	962986	90121.6	36634.6	179975	7	90121.6
IGF2BP1	59329.7	90078.9	98799.5	400716			52596.4	5	90078.9
NOTCH2	134858	31136.8	64649.7	437709	90077.5	53077.3	635413	7	90077.5
BSDC1	6721.41	40928.1	18847.3	308222	139159		302168	6	90043.6
ME2	4034.5	19244.8	89880	626400	651614	14014.5	363256	7	89880
GDAP1	159130		39687.9	1.34688e+06	39796.6	43538.5	135892	6	89715.4
RBBP7	65946.3	22670	342589	1.23817e+06	89508.9	13098.1	668698	7	89508.9
PSMD8	22589		139046	1.61888e+06	38919.4	18300.6	329026	6	88982.9
PIEZO1		78536.1	65882.4		249195		99219.3	4	88877.7
AGL	11703.7			1644875	129989		47590.6	4	88789.7
TARDBP	36123.4		100094	849367	77386.7	25267.3	282221	6	88740.3
CLSTN2	74286.3	103012	38141.3	632941	179365	38025.4		6	88649.2
AK3		88640.9	84711.2	105756	201246	30231.8		5	88640.9
PDLIM1	116913	33367.6	88621.4	2.18055e+06	78890.7	45689.1	120330	7	88621.4
PUS1		12163.2	10042.7	320170			165057	4	88609.9
MCM4	4472.73		203884	1.13494e+06	34075.2		88456.6	5	88456.6
SGTA			144108	430877	24403.3	32730.2		4	88418.9
PHLDB1		90044.4	56365.7	518091		86742.2		4	88393.3
HEATR3	5967.49	19896.5	73646.2	371179	154107		102859	6	88252.6
SEPTIN9	89070	87214.3	400828	4.3171e+06		33908.6	83390	6	88142.2
ALDH2	22029.7	14145.7	300362	1.559e+06		33513.3	142336	6	87924.6
YES1	39900.5	86928.5	87755.2	968474	268255	14793.7	914521	7	87755.2
ATP11B	9129.51	70196	171327		87634.4		1.26181e+06	5	87634.4
SAE1	33413.5	87625.1	110849	718973	8558.72	16773.2	1.01249e+06	7	87625.1
AKR7A2	21900.1		207898	292986	87406.3	15861.2		5	87406.3
MAP2K1	14602.5	351841	23323.2	404523			87271.5	5	87271.5
HLA-A	569252	87219.8	13491.9	6.15934e+07	1827.33			5	87219.8
QSOX1		78279.7	106709	200246		8277.1	86989.3	5	86989.3
PGAP6	13989.4	128206	45655		221237	11388.2	2.11925e+06	6	86930.7
USP14	42235.8		131572	1.26183e+06		6708.99		4	86903.9
PIK3CA	4665.59		52516.1	414927	121228	22236.4	503356	6	86871.8
NEK9	45941.2		59120.8	1.64906e+06	114194			4	86657.5
IPO9	68805.4		86575.3	5.11729e+06	92325.6	13055		5	86575.3
RELCH	11821.3		161257	581647		5830.29		4	86539.3
SARS2		86536	99246.5			27744.8		3	86536
UBXN7	67677.8	29227.2	64929.8	545500	105013		698130	6	86345.2
DCAF8		52287.1	65122.6	405282	107308	11481.6	823011	6	86215.1
CSNK1A1	25994.1	25787.4	236220	637437	86075.2	10135.6	177008	7	86075.2
VPS37A	17720.9		32200.3	1.14873e+06			139767	4	85983.5
KCTD9			3598.01	167122		4749.99	396633	4	85936
ATP6V1B2	15835.3		253838	1.44075e+06	85781.7	12962.3		5	85781.7
MACROD1	25338.8			229499	85722.7			3	85722.7
STK10		37244.4		428041	27757		133676	4	85460.3
NEDD4	183668	57661.3	85263.7	1.607e+06	69774.2	31160.8	180970	7	85263.7
NTNG2	65878.3		88476.5		92949	82039.4		4	85258
FLOT1	157159	85207.3	47609.3	1.91556e+06	328724	62775.8	66985.8	7	85207.3
OGA	55531.7		18489	1.70745e+06	110940	59471.5	371728	6	85205.6
F13A1	21233.1	22263.4	58486.1	165887	494287	111754		6	85120.2
PHAX	55541	34287	127669	464021	84773.9	15197.3	285327	7	84773.9
SLC6A15	20607.6			148552	365941	10607.9		4	84579.5
ILK	107476		135042	1.96617e+06	25454.9	56797.2	61612.2	6	84543.9
ENO2			84446.9	445580	13809.1			3	84446.9
APOE	70869.3	97195.6	8860.48	194159				4	84032.5
SLITRK6		112899	54860.8			31480.4	3.67792e+07	4	83880
ANP32E		83871.9	263563			4532.35		3	83871.9
LPXN				83758.6	39944.2		90705	3	83758.6
ADO	79448.3	66087.7	83636.5	1.58148e+06	1.54133e+06	31176.6	2.11675e+06	7	83636.5
TELO2	18596.2	29207.3	36331.4	501062	130889		207353	6	83610.4
VAV2			106900	6555.57	59214.4		149429	4	83057.3
COQ6	39850.9	227753		417583	67899.3	54362.1	97648.7	6	82774
P3H2		15404.6	7775.07	149806			155560	4	82605.1
POLE	76746.2	48500.4	82541.4	419644	191958	26749.6	265171	7	82541.4
DMD	67872.5		83500.6	2.16255e+06	81581.7			4	82541.2
CTPS2	18262.3			592819	92158.3		72317	4	82237.6
AGFG1	46265.6		82190.7	2.39925e+06				3	82190.7
RDH12		34780.6	184717	569069	49698.1	23273.3	114318	6	82008.3
SEMA4G	11166.9		6105.34	191088			152527	4	81846.8
ISOC1	61860.3	48346.6	101830	1.96923e+06		14122.7	139379	6	81845.4
TMEM117		227165		106750	56779	5895.43		4	81764.5
TMEM65		44238.4	81573.6	821290				3	81573.6
MYO1B		25590.3	179629	962126	81577.5	14076.1	81396.8	6	81487.1
SNRPA1		27587.2	81434.5	121901	67838.5		105371	5	81434.5
DDX1	35898.3		126827	662132	29387.6	24732.6	479761	6	81362.4
EIF3D	114380	65841.8	310792	2.73623e+06	81182.1	64644.2	48523.8	7	81182.1
HGH1	47991.4	104622	75741	418826		61279.6	86572	6	81156.5
EVI2A			24539.3	18315.5	137390		4.2052e+06	4	80964.6
HACD3		31782.7	32038.3	232637	164370		80951.2	5	80951.2
TARS2	20687.5	7879.12	135155	437197	853795	26409.3		6	80782.1
RDX	80709.5	44006.5	283472	9.27259e+06		39202.9		5	80709.5
DBT	82817.7		55407.3	519103	78275.9	70377.7	259537	6	80546.8
CPA4	27927.5		181385	1.89307e+06	80527.8	14489.1		5	80527.8
XRCC4	29525		80417.2	608902				3	80417.2
CSNK1G1		28251.8	80391				230922	3	80391
Krt6a				289805	80306.1	39316.2		3	80306.1
TBC1D8B	159331		79529.6	1.29618e+06		47405.4	80192.3	5	80192.3
A1BG	80073.3		16124.2	201194				3	80073.3
COPS2	74595.3		85492.8	1.564e+06		66816.7		4	80044
IGKC	16312.1		1.2675e+06		143562	6274.33		4	79937.2
ADGRL1	59726.6	79916	274305	2.51074e+06	21679.8	17394.1	1.88843e+06	7	79916
PEPD	47549.3		79905.9	592161		45546.4	138485	5	79905.9
QSOX2	7146.51	81733.8	61381.8	79814.4	291720	15985.9	569232	7	79814.4
DOCK7		29669.6		1.3739e+06	79770.9	24866.5	594274	5	79770.9
DLAT	9138.63	18174.4	213228	459993	79515.3	12142	129421	7	79515.3
BAG5	85589.2	15032.1	79487	770075	73314.2	50104.8	177178	7	79487
MVD	56020.7	65351.8	64291.2	666184		93518.2	188516	6	79435
CROT	36536.3		81912.1	903555	15943.9	76921.5	435478	6	79416.8
UBA3	37539.1		113264	690472		45454.7		4	79359.4
SAAL1	37100.7	106466	52016.8	2.62037e+06	157454	27908		6	79241.5
PPIL1		4460.77	79155.7	198357				3	79155.7
GET3	12959.3		78966.3	490996		10002	87241.5	5	78966.3
CYB5A	14327.1	12419.4	187341	441984	106281	75015.7	78792.1	7	78792.1
CCDC47	23013.7	59263.3	78630.8	2.76799e+06	247194	26213.9	697523	7	78630.8
SEMA6D		143471	78461.3		76040.1			3	78461.3
ESD	17286.8		84091.6	1.43399e+06			72631	4	78361.3
FANCI		16425.8	36251.2	232140			120453	4	78352.3
CMTM3	25987.4	108875	78159.1					3	78159.1
CHUK	89313.4	108929		759214	33054.5	26839.9	66530.3	6	77921.9
UBAP1	77778.9	21853.8	1200.28	677423	180624	14776.2	736654	7	77778.9
TP53I3	24052.5		130511	263250		6021.04		4	77281.5
CACNB1			56022.3	544325	98511.6	23280.8		4	77266.9
CDC42BPA	49330.9		77039.6	355839		31827.6	194458	5	77039.6
ATP5PF			58120.3	274771	76958.1			3	76958.1
CDK1	14857.2	43433.7	93372.1	439050	76929	15362.1	493389	7	76929
SNRPE	76532.4	22146.6	142443	483838		20072.1		5	76532.4
PPP6R3	4219.93		82706.1	1.00349e+06			70206.1	4	76456.1
SLC9A6	11055.7	28849.1	76270.8	1.20839e+06	462031	10787.2	4.79522e+06	7	76270.8
NAA15	222133	10861.1	143061	3506638	50875.2	76264.5	34489.8	7	76264.5
SRM		8845.5	121107	237738	30889.5	11134.4	180790	6	75998.4
GBP1	26063.3		40438.4	208986	96707.3	55028.1	1168078	6	75867.7
DIAPH1	7175.69		75858.9	1.29396e+06		22413.5	373464	5	75858.9
URI1		73437.9	99438.2		75730.9			3	75730.9
NDUFV1		18584.3	132487	177411		5722.97		4	75535.7
EEF1A2		5292.89	134759	672901		16306.9		4	75532.9
GMFB	31254.6		148639	119793		20266.3		4	75523.8
SPCS3	22639.9	48975.3	175183	679080	75375	17768.9	142743	7	75375
AP2A1			69385.8	1.55834e+06		12661.3	81347.5	4	75366.6
VMP1		33188.8	36599.5	2.13852e+06	113960	10741.4	771645	6	75279.9
DAP	88274.7		62097.6			23107.3	251443	4	75186.1
MCM2	49011.4	11644.5	306485	1.93248e+06			75090.2	5	75090.2
SKIC3	54478.8		74964.1	788451		49700.5	366446	5	74964.1
ADSS2	20135.9	15100.7	129770	2.20494e+06		17304.2	261419	6	74953.1
BLVRA	100143	38531.5	145635	872930		49570.6	44416	6	74856.8
TOMM22			74855.5		72495.1		750303	3	74855.5
MCM7	41453.9	16424	163526	267861		13163.6	107915	6	74684.3
UBE2R2	59399.8		89883.5	1.34924e+06		40229.6		4	74641.7
ApoN	16120.6	58332.9	74561.9	1.08363e+06	182848	12167	429746	7	74561.9
SYNPO	46309.2	48109.2	100717	167757	203204	32719.1		6	74413.2
VTA1	26956.7	32685.1	116066	1.31554e+06				4	74375.6
PSMC2	74354.5	19151.2	756377	1.53946e+06	34138	31737.9	382788	7	74354.5
SRSF9	13244.6		74284.7	224062				3	74284.7
FKBP5	56799.7	18903	74234	1.34719e+06	103645	39163.9	361675	7	74234
AP1G1	56606.3	50309	294899	2.26628e+06		73925.3		5	73925.3
CHMP4A	40468.1		95345.1	127811		52326.6		4	73835.9
DNAJC7	57485.8		73779.4	1.16137e+06		36414.7	495809	5	73779.4
IARS1	61072.3	48978.4	677647	3.45761e+06	86451.8	44616.7		6	73762
KLRG2	8640.8	281410		63851.1			83538.3	4	73694.7
HDAC2	23543.4	60798.7	73439	1.48095e+06	143171	16662	1.04168e+06	7	73439
ARHGEF1			26867.9	967625	73413.8	42764.2	88239.4	5	73413.8
MIB1		93011.8	9214.21	127403	29490.7		73407.8	5	73407.8
UQCRB			28278.2	73400.8			137884	3	73400.8
CLUH	80031.4	5510.24	52434.5	1.59787e+06	17894.6	73326.3	578525	7	73326.3
FAM219B	50256.7	47710.3	73280	87471.2	144552	21113.1	311351	7	73280
GATD3B	5216.57	4800.3	285301	209175	129318	17204.4		6	73261.1
IRF9	55607.6		90831.8	341836		11346.6		4	73219.7
ARMC1	34744.1		59590.1	708336		86627.6		4	73108.8
SYNM	12442.9	9890.56	172917	158155	73002.8	1818.63	113182	7	73002.8
RAB3GAP2	72987.1	49228.6	179582	1.8253e+06	35981.5	51292.7	255570	7	72987.1
IFIT5			54107.8	785946	91677.5	26749.5		4	72892.7
MIX23	131415		91627.7	213157	53850.9	14008.5	37382.7	6	72739.3
SERPIND1	24022.3	72399.4		315137	49853.1		94011.4	5	72399.4
STXBP2	17301			297314			72375.7	3	72375.7
GULP1	34838.3	52360.4	99065.6	284553	92201.9	16952.7		6	72281.2
LY96	19353.5		72148.9		525289	3455.72	563173	5	72148.9
SPTAN1	39120.3		89947.5	4.08017e+06		54292.7		4	72120.1
TOMM40			23258.9		120834	9363.37	566470	4	72046.6
ANXA6	31222	32193	39633.1	1.15597e+06	87527.8	71923.6	96456.8	7	71923.6
CLTB	15130.1		466109	71920.6	124729	17899.5		5	71920.6
PFDN6	34872.5		265671	682085		6149.9	71912.2	5	71912.2
DIABLO	69294.9	12962.7	132256	1.66715e+06	74292.7	58418.3		6	71793.8
CELSR2		62046.7	71766.3		7.42139e+06	26656.9	2.64284e+06	5	71766.3
GFRA3	10024.2	79706.9			71665			3	71665
NRDC	38753.3		22372	1211193	104412	12714.2	164804	6	71582.4
RTF1	23559.3		116927	425097	71558.1	6358.34		5	71558.1
ADD1	83807.6	10932.4	156718	1.23891e+06	59194.7	42223.6		6	71501.2
CTPS1	71254.2	67198.1	69841.5	5.80475e+06	211910	35404.8	865246	7	71254.2
GPR107		21787	71169.1		215003	17284.6	431074	5	71169.1
AMPD2	64412.7		75439.6	1.39425e+06	45284.4	66830.3	104870	6	71135
ACTR2		22074	70882.4	3.37793e+06		13883.3	284699	5	70882.4
POLE4	24801.4		70758.9		86628.5	30554	183823	5	70758.9
C11orf68	52116.6		89373.2	1.69976e+06		19265.7		4	70744.9
TRABD2B	21897	56285.2	85180.8	657754				4	70733
RIDA	23236.6	33360.9	31391.4	482132	83668.6	70605.7	153330	7	70605.7
TBL1XR1		17121.7	84384	113966			56517.2	4	70450.6
SNX27	93514.2	23582.6	70119.2	2.27265e+06	52338.6	29613.4	128091	7	70119.2
DCXR	69965.7	12609.7	119339	218807		8766.98		5	69965.7
NT5C2	24125.5		78534.5	1.70866e+06		61278.3		4	69906.4
DHRS7	61084	69753	254478	844500	225216	53396.8	50269.3	7	69753
STK24	24669.9	22412	142693	272891	69724.9	34081.9	121042	7	69724.9
HTRA2	43626.1		40161.7	429070	95390.8	10692.5	248217	6	69508.5
WRNIP1	24004.8		69507.1	283428	66510.3		97865.3	5	69507.1
TOR1A			69494.3		122585	23574.8		3	69494.3
FKBP14	69287.3	42072		3.58294e+06		63631.4	91522.9	5	69287.3
EPS15	56779.9		64244.7	1.2616e+06	74235.9	26412	90126.8	6	69240.3
SCN2B		69227.4		788004			47894.1	3	69227.4
FRMD5				66312.1	182070		69048.6	3	69048.6
USP11	11353.2	4872.49	126739	254253				4	69046.2
NQO1		10525.2	485608	123298		14618.6		4	68958.5
TLN2	67985.3	68880.8	207384	2.78106e+06	146138	50739.5	62286.3	7	68880.8
NUMA1	6428.12	68695	21385.8	237625	143029	6261.64	927005	7	68695
INA	68613.8	39223.8	202263	952957		48310.1		5	68613.8
COPS5	33447		100992	1.236e+06	23358.9	36215.8	139173	6	68603.8
ADSL	47298.4	25895.8	133252	951834		43777.1	89679.9	6	68489.1
KIAA2013					68417.9	28752.2	1298270	3	68417.9
NHERF2	9104.61	29211	107535	298275				4	68373.1
USP19	31665.1	97150.4	47129.3		203403	30575.2	89111.2	6	68120.3
NENF	4909.29	4324.2	15495.5	120696	248128		252350	6	68095.9
TTYH2		7601.68	7733.9	387598			127761	4	67747.6
SLC6A8		18346.5	19550.1		322030		115492	4	67521.3
PREP	30513.9		50745.7	2.61037e+06	84163.2			4	67454.5
ACTL6A			53152.4	185991	56285		78506.7	4	67395.9
UGP2	45416.9		432345	3.64425e+06	26004.8	71955.2	62738.4	6	67346.8
PRKD1	18534.7		67320.5	517767		14038	177006	5	67320.5
ADD2	19113.4	68380.5	66091.3	760102		30864.9	226804	6	67235.9
LPCAT3				67007.6	27915		89703.9	3	67007.6
ORM1	533626		66950.5	1.76027e+06	11697.5	30570.7		5	66950.5
EPB41L2	97718.9	26562.6	66893.7	3.51544e+06	21665.5	17841.4	69845.3	7	66893.7
CSTF3	34346		99436.2	949564		15249		4	66891.1
TBK1	39110.9	32860	66885	396591	104183	15932.9	155638	7	66885
OSBP	31305.7	31644	91791.6	1.20265e+06	41953.2		319100	6	66872.4
SEC23B	5126.03			406803	66816.7	29195	261857	5	66816.7
RAB32	7978.34	18383.9	56990.4	340642	76613.7		93708.8	6	66802.1
RAE1	11677.4		90467.4	290241	43082.5	21843.2	314172	6	66774.9
PNPO	37332.7		46684	2.12612e+06	86574.7	26804	240328	6	66629.3
SPTLC2	37850.9	66464.5	219779	1.97125e+06	48656	14540.1	202908	7	66464.5
MICU2			19031.1	550629		19088.9	113710	4	66399.2
GFM1		20512	48709.4	353887	84061.6	30170.4	193646	6	66385.5
SLC27A4	3876.1	74337.8	58243.3				78222.2	4	66290.5
RAB5B	66287.6	46607.8	125093	1.0896e+06	53699.4	66027.8	297474	7	66287.6
LEPR		232700			66145.3	34064.8		3	66145.3
NCBP1	54846.4		66078.5	1.89031e+06	64852.6		73381.8	5	66078.5
STXBP6	12090.4	19027.3	112841	138862				4	65934
COPS4	36478.5		65901.9	1.23309e+06				3	65901.9
ELAC2	11885.8	79740.8	52058.1	700312	104230	20802.8		6	65899.5
HSF1	65871.4			519167		61458.4		3	65871.4
STUB1		16431.3		116853		65808.9		3	65808.9
SHISA2	14087.6	117294	14224.2	293175		8265.61	386748	6	65759.3
UGDH	48518.5	21061.8	191711	2.36966e+06	168341	65575.9	40400.8	7	65575.9
PCK2			157924		65565.5	11734.8		3	65565.5
IL15RA	30781.8	43594.7	87345.4	376941		37351.6	2.5695e+06	6	65470.1
CUL5	65435.1		172021	2.11519e+06		37146.4	61410.9	5	65435.1
SH3GL1	49230.7	14195.6	273392	749108		19327.9	81596.9	6	65413.8
MESD		8446.97	109722	255111	20679.9			4	65201
PKM	24566.8		105566	832919		10294.1		4	65066.4
NPM3	33390.6					64881	221857	3	64881
SYT1			64862.3	847844		41746.4		3	64862.3
EFTUD2	18976.2	10670.9	164973	1.20178e+06	27674.2		101688	6	64681.1
CLCC1	7257.74	9785.54	64566.9	659969	241462	24984.4	226524	7	64566.9
STXBP3				446795	27684.6	5067.36	101447	4	64565.7
PQBP1	27644.1		101313	189890		15929.6		4	64478.4
ELMO2	27894.4	71798.6	170727			56910		4	64354.3
ECHDC1	36032.3	64273.7		1.42878e+06		8834.8	178494	5	64273.7
GFPT1	34999.5	76267.2	201816	980525	52110.9	6327.21		6	64189.1
TMEM54				267872	34127.2		64087.8	3	64087.8
F2RL1	64067.5	10379.3	2628.94	4.75151e+06			1.45226e+06	5	64067.5
RPS7	60278.8	16586.2	1.00129e+06	883505	32220.2	67281.7		6	63780.2
F2		14468.3		496801	63758.8	31902	97318.5	5	63758.8
SF3B3			110235	172103	17002.7	9725.67		4	63618.6
PFAS	74942.7		52203.2	2.66748e+06	19746.8			4	63572.9
IL27RA	21930.3		63484.3	1.16063e+06				3	63484.3
RO60		50835.4	126529	691763	27590.3	23483.6	76020.4	6	63427.9
VPS4A	18865.7	45068.5	81274.5	762224				4	63171.5
NUP37	4532.42		69512.3	63142.5				3	63142.5
PSMC5	7243.59		170127	63101.4				3	63101.4
SEC23A	63091	4539.31	160159	4.43516e+06	58749.8	52172.4	206495	7	63091
SMARCAD1		9378.18	25252.3	118070	100658	6099.95	141179	6	62955.4
SH3BGRL	41413.9		184506	235750	57950.8		62939.3	5	62939.3
GPX1		29782.8	62896.6	201143	52830.3		269307	5	62896.6
PMM2	10183.3	62788	108760	90343.9		23651.5		5	62788
POLR2B	49023.2		75904.7	685175		29013.3		4	62463.9
GDAP2			12198.7	78589.9	46142.4		81056.1	4	62366.1
LDLR	32513.3	62341.6	51739.6		531015		3.72448e+06	5	62341.6
MOB3A	15181.1	23313.9	35922.8	143886	88739.1		217624	6	62331
LRRC15	49911	62282.1	1.89539e+06		324337	33637.5		5	62282.1
CDH17		124306	61980.6			18503.3		3	61980.6
AP1M1			68909.9	387936	54925.7	27852.8		4	61917.8
ARAF		8441.78	123271	113093	32695.9		61915.2	5	61915.2
LYN			94136.7	559723	29561.7	7726.91		4	61849.2
UMPS		31153.9	39046.5	563627	84273.5	13367.1	186363	6	61660
NDUFS6	28493.1		141193	94750.1		26781.5		4	61621.6
TTI1	21426.9	47390.1	61577.2	379469	102408	10239.9	215836	7	61577.2
[truncated: 748 more rows]

## Sheet: PDX
Gene Symbol	WU_225re	WU_386	WU_536	MN_02	foundIn	medIntensity
VIM	1.33107e+08	2.65776e+08	7.86296e+08	3.81895e+09	4	5.26036e+08
ACTB	2.20041e+08	2.17865e+08	4.923e+08	1.07802e+09	4	3.56171e+08
JPT1	621258816	691508800	608819648	297245	4	615039232
HSP90B1	9.76576e+07	2.43574e+08	2.40774e+08	6.50302e+08	4	2.42174e+08
DNM1L	4.73464e+06	1.04754e+06	1.37891e+06	1.09187e+09	4	3.05678e+06
HSPD1	1.15718e+08	3.70256e+08	1.28871e+08	4.72109e+08	4	2.49564e+08
PTGIS	1.00317e+06	3.33846e+07	1.12494e+06	9.29691e+08	4	1.72548e+07
ALB	3.07573e+08	2.54494e+08	5.1624e+07	1.52736e+08	4	2.03615e+08
MDH2	6.91758e+07	3.18484e+08	8.05346e+07	2.78993e+08	4	1.79764e+08
VCP	10497852	8.27462e+06	1.07704e+07	6.24102e+08	4	1.06341e+07
HSPA9	7.34815e+07	6.24656e+07	1.24741e+08	3.68279e+08	4	9.91114e+07
UGDH	3.20214e+06	1.33454e+06	3.63885e+06	6.13088e+08	4	3.42049e+06
HSPA5	8.94324e+07	1.05434e+08	1.16714e+08	2.78318e+08	4	1.11074e+08
PRDX3	5.37284e+07	1.55693e+08	5.43767e+06	3.21481e+08	4	1.04711e+08
PRDX1	2.61277e+08	1.2395e+07	5.52603e+07	1.98672e+08	4	1.26966e+08
NT5E	507939	2.01773e+06	337609	5.07486e+08	4	1.26283e+06
ACTC1	1.54522e+07	4.31407e+07	5.68069e+07	3.73282e+08	4	4.99738e+07
CYB5R3	6.61371e+07	3.63523e+07	4.43036e+07	3.02946e+08	4	5.52203e+07
HSPE1	2.20486e+07	88247768	1.54192e+07	3.19199e+08	4	5.51482e+07
EEF1A1	70731588	27690926	141592368	1.98552e+08	4	106161978
ATP5F1B	3.61284e+07	5.35275e+07	6.80274e+07	2.75159e+08	4	6.07775e+07
PKM	4.92523e+07	3.79886e+07	4.29706e+07	2.8299e+08	4	4.61115e+07
CANX	2.95276e+07	4.19602e+07	17569374	3.21787e+08	4	35743902
HSP90AB1	1.40796e+08	3.42769e+07	1.38695e+08	9.12272e+07	4	1.14961e+08
PDIA3	2.67851e+07	5.09429e+07	6.5007e+07	2.07011e+08	4	5.7975e+07
HSP90AA1	5.95244e+07	1.24663e+07	3.14811e+07	2.46083e+08	4	4.55028e+07
LGALS1	1.57564e+07	1.1291e+07	1.54425e+07	3.03297e+08	4	1.55994e+07
ATP5F1A	3.69659e+07	5.20988e+07	5.98669e+07	1.85499e+08	4	5.59829e+07
KRT1	1.10702e+08	1.31475e+08	6.0901e+07	2.65358e+07	4	8.58013e+07
RAB1A	3.32152e+07	2.62801e+07	32146760	2.35763e+08	4	3.2681e+07
HSPA8	4.37489e+07	1.43069e+07	74185712	1.84408e+08	4	5.89673e+07
GAPDH	4.19993e+07	3.14757e+07	4.06411e+07	1.9979e+08	4	4.13202e+07
RTN4	3.07282e+07	1.48206e+07	5.93734e+06	2.53591e+08	4	2.27744e+07
KRT10	8.55623e+07	1.3113e+08	5.81995e+07	2.73167e+07	4	7.18809e+07
TUBB	8.99361e+07	2.52359e+07	2.92623e+07	1.53335e+08	4	5.95992e+07
S100A6	4.40081e+06	4.7555e+06	6.04688e+07	2.21052e+08	4	3.26121e+07
HSD17B10	1.32755e+08	5.66904e+07	3.07985e+06	8.71109e+07	4	7.19006e+07
ANXA2	1.64986e+07	3.83715e+07	58666383	1.56082e+08	4	4.85189e+07
P4HB	5.99329e+07	7.03238e+07	2.3817e+07	1.07723e+08	4	6.51284e+07
AHSG	8.0627e+07	6.81848e+07	12762169	9.16348e+07	4	7.44059e+07
ACAD9	9.36293e+07	9.13807e+07	2.4558e+07	26737859	4	5.90593e+07
HADHA	67656951	3.08207e+07	3.86282e+06	1.29613e+08	4	4.92388e+07
ITGB1	2.23362e+07	1.90991e+07	46566178	142558080	4	3.44512e+07
NPM1	5.64037e+07	3.85114e+07	8.03624e+07	5.37064e+07	4	5.5055e+07
TUBA1A	1.1591e+08	2.81134e+07	5.27821e+07	2.9774e+07	4	4.12781e+07
DECR1	2.07982e+07	1.39611e+07	1.3799e+06	1.88197e+08	4	1.73797e+07
TUBA1C	2.50706e+06	729413	1.8743e+06	2.19088e+08	4	2.19068e+06
GLUD1	1.16466e+07	2.57202e+07	3.12379e+07	1.55535e+08	4	2.84791e+07
CS	27701418	40734258	10280092	1.44792e+08	4	34217838
EEF2	3.20456e+07	1.3497e+07	75317241	1.02111e+08	4	5.36814e+07
CALU	6.95366e+06	1.51745e+07	4.2084e+07	1.57316e+08	4	2.86293e+07
HNRNPH1	5.51838e+07	3.41909e+07	2.71838e+07	1.02177e+08	4	4.46874e+07
PGRMC1	1.83839e+07	2.26377e+07	2.03432e+07	1.56913e+08	4	2.14905e+07
SERPINH1	1.51462e+07	7.40877e+07	1.00431e+08	2.62943e+07	4	5.0191e+07
ACAT1	2.32636e+07	6.61015e+06	4.22183e+06	1.81257e+08	4	1.49369e+07
RAB2A	4.23936e+07	2.80694e+07	2.4311e+07	1.11437e+08	4	3.52315e+07
ENO1	4.45731e+07	2.728e+07	19437970	1.10613e+08	4	3.59265e+07
SCP2	1.22686e+07	5.90359e+06	3.92445e+06	1.78659e+08	4	9.08607e+06
RAB14	2.45058e+07	1.9357e+07	2.37716e+07	1.32348e+08	4	2.41387e+07
TUFM	3.43431e+07	3.83829e+07	12521398	1.12674e+08	4	36363003
NCL	7.25605e+07	3.38543e+07	8.31153e+06	8.11658e+07	4	5.32074e+07
SLC22A8	6.39916e+07	9.69727e+07	24113078	1.03619e+07	4	4.40523e+07
LRBA	2.73871e+06	2.64367e+06	4.03306e+07	1.48627e+08	4	2.15347e+07
LRPAP1	5.74579e+07	7.19292e+07	3.38608e+07	3.07252e+07	4	4.56594e+07
AHNAK	8.85454e+06	8.45113e+06	4.03931e+07	1.35609e+08	4	2.46238e+07
KRT9	8.8705e+07	5.54628e+07	2.97781e+07	19111202	4	4.26204e+07
VDAC2	1.08002e+08	7.74651e+06	14407716	5.96358e+07	4	3.70218e+07
GOT2	2.16731e+07	6.28345e+07	2.80267e+07	6.78681e+07	4	4.54306e+07
PRDX4	43826520	1.77164e+07	5.31941e+07	5.74853e+07	4	4.85103e+07
ACO2	24828445	3.53417e+07	25152399	8.26217e+07	4	3.02471e+07
PLEC	2.7231e+07	5.991e+07	4.67039e+07	3.21805e+07	4	3.94422e+07
APOA1	1.69843e+07	1.23267e+08	8.20445e+06	1.70502e+07	4	1.70173e+07
PDHA1	6.20025e+06	7.69956e+06	4.55011e+06	1.46818e+08	4	6.9499e+06
YWHAE	3.5311e+07	2.74726e+07	4.20891e+07	5.82038e+07	4	3.87001e+07
CALM3	16395154	1.50656e+07	2.72291e+07	1.01891e+08	4	2.18122e+07
PDIA6	2.36479e+07	3.99767e+07	8.71213e+06	8.67597e+07	4	3.18123e+07
PPIB	35532998	41295784	1.13465e+07	6.9708e+07	4	38414391
HBA	6.35587e+06	1.11687e+08	3.05622e+07	8.43543e+06	4	1.94988e+07
HBA1; HBA2	8.22444e+06	1.07113e+08	3.77363e+07	3.21706e+06	4	2.29804e+07
CFL1	2.61153e+07	1.83072e+07	1.67051e+07	9.16537e+07	4	2.22113e+07
LDHA	9.12268e+06	1.23231e+07	25191822	1.05546e+08	4	1.87575e+07
RAB7A	1.32565e+07	1.05157e+07	8.41957e+06	1.19247e+08	4	1.18861e+07
GANAB	19380798	3.89752e+07	1.56455e+07	7.74061e+07	4	2.9178e+07
DLD	1.9845e+07	3.44158e+07	7.40332e+06	8.71595e+07	4	27130389
STAT1	6.44474e+06	1.05603e+06	6.30376e+06	1.33272e+08	4	6.37425e+06
CD44	4.25119e+06	5.78797e+06	3.00632e+06	1.33354e+08	4	5.01958e+06
HADH	1.98554e+07	4.6499e+07	1.53123e+07	6.34892e+07	4	3.31772e+07
SHMT2	1.70263e+07	52785094	3.50551e+07	3.54079e+07	4	3.52315e+07
PRDX5	2.01673e+07	23099872	5.05118e+06	8.78391e+07	4	2.16336e+07
TPM3	1.72009e+07	18661277	4.50405e+07	5.37859e+07	4	3.18509e+07
SERPINA1	4.8791e+07	4.25089e+07	1.0468e+07	3.25777e+07	4	3.75433e+07
FLNA	1.37231e+07	1.21757e+07	4.02542e+07	6.33251e+07	4	2.69886e+07
ACTN4	1.28802e+07	7.46379e+06	3.69916e+07	7.03512e+07	4	2.49359e+07
ATL3	8.9387e+06	1.0858e+07	6.90038e+06	9.89696e+07	4	9.89836e+06
UQCRC1	1.33659e+07	3.2225e+07	3.7123e+06	7.6197e+07	4	2.27954e+07
VDAC1	4.72451e+07	1.71788e+07	12255826	4.78339e+07	4	3.22119e+07
RAB5C	9.38256e+06	1.28475e+07	1.11505e+07	8.57815e+07	4	1.1999e+07
TLN1	1.03423e+07	1.15845e+07	1.92135e+07	7.73417e+07	4	1.5399e+07
CLTC	2.69019e+07	3.09208e+07	2.54563e+07	3.43303e+07	4	2.89114e+07
ANXA1	551490	3.20305e+06	22251429	9.14151e+07	4	1.27272e+07
KRT6B	2.69983e+07	8.62189e+07	2.76211e+06	922236	4	1.48802e+07
AK3	3.2967e+06	9.19161e+06	571562	1.00067e+08	4	6.24415e+06
FH	8.38143e+06	3.24734e+07	4.57696e+06	66386106	4	2.04274e+07
ATP2A2	1.7226e+07	5.04784e+07	7757567	3.58031e+07	4	2.65145e+07
LRP1	2.74255e+07	3.30858e+07	12835501	3.76017e+07	4	3.02557e+07
VTN	1.71631e+06	1.01915e+08	3.40487e+06	2.72073e+06	4	3.0628e+06
SSBP1	1.39244e+07	1.13046e+07	394161	8.3231e+07	4	12614542
PDIA4	2.20075e+07	2.82865e+07	8.99436e+06	4.81942e+07	4	2.5147e+07
ACOT9	5905320	4.6444e+06	4.12903e+06	9.08404e+07	4	5.27486e+06
IARS2	1.6421e+07	1.95791e+07	1.93096e+06	67107212	4	1.8e+07
RASA2	2.67979e+07	3.35363e+07	12925404	3.17584e+07	4	2.92781e+07
RAI14	2.67944e+07	3.36274e+07	15732707	2.73177e+07	4	2.70561e+07
TRAP1	5.23564e+06	2.269e+07	3.47764e+06	7.16733e+07	4	1.39628e+07
FBLN1	2.1297e+06	6.13157e+06	1.16433e+07	8.03573e+07	4	8.88742e+06
DBN1	9265995	4.88744e+06	3.24759e+06	8.23506e+07	4	7.07672e+06
LRPPRC	1.86054e+07	18034846	4974581	5.74459e+07	4	1.83201e+07
LMNA	1.01683e+07	2.14972e+07	1.3726e+07	5.3327e+07	4	1.76116e+07
GLS	1.50253e+06	3.41787e+06	9.53023e+06	8.29336e+07	4	6.47405e+06
SUCLG2	2.63907e+06	7533698	2.05236e+06	8.51165e+07	4	5.08638e+06
PRDX2	5.1952e+07	12835993	35271.9	3.16169e+07	4	2.22265e+07
HYOU1	1.21023e+07	1.04194e+07	3.13888e+07	4.24089e+07	4	2.17456e+07
CYCS	9.21635e+06	6.28548e+06	3.6603e+06	7.51205e+07	4	7.75092e+06
KRT77	2.69677e+07	3.47918e+07	1.3027e+07	1.8496e+07	4	2.27319e+07
GNAI2	1.02717e+07	1.4411e+07	1.72439e+07	4.95222e+07	4	1.58275e+07
ITGA2	380191	3.73868e+06	32260	8.71253e+07	4	2.05944e+06
PPIA	1.73687e+07	9.71981e+06	9.60235e+06	5.39279e+07	4	1.35442e+07
PRKDC	24708305	3.55448e+07	8.92291e+06	1.86785e+07	4	2.16934e+07
PCBP1	3.14069e+07	9.16426e+06	1.29551e+07	3.25543e+07	4	2.2181e+07
SEC22B	18281727	1.18308e+07	1.06012e+07	4.48538e+07	4	1.50563e+07
C4BPA	25395125	4.30106e+07	1.01041e+07	6.11996e+06	4	1.77496e+07
UBA52	3.32185e+07	1.58785e+07	33390993	1.45005e+06	4	2.45485e+07
UGGT1	5.67122e+06	6210941	1.96436e+07	5.14949e+07	4	1.29273e+07
YWHAQ	1.71523e+07	9.2236e+06	1.78564e+07	3.83245e+07	4	1.75044e+07
KRT16	2.86333e+07	2.88846e+07	1.44291e+07	9.11882e+06	4	2.15312e+07
EEF1G	9.83758e+06	4.22746e+06	3.1861e+07	3.49084e+07	4	2.08493e+07
Krt77	1.98533e+07	3.29999e+07	13091395	14874120	4	1.73637e+07
YWHAZ	23746143	6.74842e+06	1.22397e+07	3.77512e+07	4	1.79929e+07
GPD2	6.10749e+06	1.05714e+07	9.26811e+06	5.37732e+07	4	9.91977e+06
ATP1A1	1.69758e+07	2.76344e+07	1.51549e+07	1.99405e+07	4	1.84582e+07
IDH2	1.78769e+07	2.28817e+07	6.90359e+06	3.04123e+07	4	2.03793e+07
UBA1	2.60928e+07	3.57702e+06	6.69622e+06	4.17045e+07	4	1.63945e+07
KRT2	1.58675e+07	4.20544e+07	1.15505e+07	8.05881e+06	4	1.3709e+07
NNT	2.32867e+07	1.63796e+07	759928	3.65499e+07	4	19833164
PLOD2	7.20672e+06	1.70601e+07	1.69929e+07	3.56483e+07	4	1.70265e+07
P4HA1	9.01054e+06	18204900	1.46563e+07	34838576	4	1.64306e+07
CAT	2.28325e+06	1.27102e+07	216535	6.09722e+07	4	7.49671e+06
SPTAN1	1.24693e+07	1.12323e+07	1.48154e+07	3.74954e+07	4	1.36423e+07
LMAN1	1.50532e+07	19076568	14068132	2.70987e+07	4	1.70649e+07
RPN1	1.69947e+07	1.30248e+07	5.6853e+06	39407195	4	1.50097e+07
VAPB	1.5149e+07	1.04465e+07	1.08253e+07	3.85229e+07	4	1.29872e+07
MYOF	1.47922e+06	538252	12963573	5.99155e+07	4	7.2214e+06
HMCN1	15516381	2.15895e+07	20789190	1.65397e+07	4	1.86645e+07
HSPB1	7.98737e+06	3.5478e+06	100938	6.23898e+07	4	5.76759e+06
ACADVL	7.7968e+06	4.92262e+06	1.81245e+06	5.89903e+07	4	6.35971e+06
CCDC6	3.88781e+06	2.10551e+06	212119	6.68359e+07	4	2.99666e+06
EHD4	1.20953e+07	1.335e+07	4.21369e+06	4.32742e+07	4	1.27227e+07
ALDH18A1	7.32861e+06	8.77474e+06	1.64382e+07	3.99588e+07	4	12606485
EPHX1	9.98328e+06	2.88494e+07	221977	3.32566e+07	4	1.94163e+07
FLNC	3.61949e+07	3.22439e+06	5.04289e+06	2.75345e+07	4	1.62887e+07
RAB11A	167523	74420.5	33720.6	71511435	4	120972
WFS1	2.00839e+07	2.12056e+07	28369008	2.00048e+06	4	2.06447e+07
RAB10	8.62137e+06	4.02233e+06	3.91225e+06	54899361	4	6.32185e+06
ECHS1	1.73514e+07	7.98844e+06	3.10075e+06	4.17873e+07	4	1.26699e+07
HM13	1.40836e+07	1.06429e+07	2.55998e+06	4.28903e+07	4	1.23633e+07
OAT	3.36941e+06	4.26868e+06	2.85299e+06	5.91388e+07	4	3.81905e+06
RTN3	1.22682e+07	4.65688e+06	9435238	4.32576e+07	4	1.08517e+07
SLK	6.49422e+06	4.5443e+06	1.16906e+07	4.60314e+07	4	9.0924e+06
CAPZB	1.42134e+07	4.78064e+06	1.7975e+07	3.1756e+07	4	1.60942e+07
ESYT1	1.96439e+07	1.50017e+07	5.51507e+06	2.80196e+07	4	1.73228e+07
PSMA4	1.11377e+07	1.428e+07	810256	4.19043e+07	4	1.27088e+07
SLC25A3	1.03143e+07	32802644	11135181	1.34778e+07	4	1.23065e+07
RAP1GDS1	1.44876e+07	5.01701e+07	1.98968e+06	860512	4	8.23863e+06
ANXA5	6.19535e+06	14963335	1.79184e+07	2.7644e+07	4	1.64409e+07
EGFR	8.11082e+06	3.42008e+07	1.5681e+06	2.27111e+07	4	1.5411e+07
ERP29	14194555	5.71298e+06	4.03823e+06	4.22906e+07	4	9.95377e+06
SUCLG1	4.88603e+06	5.78631e+06	6.25574e+06	4.8282e+07	4	6.02102e+06
PHGDH	2.6699e+07	5.47814e+06	1.65634e+07	1.5595e+07	4	1.60792e+07
SLC25A5	9399218	2.51145e+07	1.19645e+07	1.72473e+07	4	1.46059e+07
CAV1	1.33107e+06	348785	8.7435e+06	5.27482e+07	4	5.03728e+06
LRRC39	12655700	25241688	25040856	221182	4	18848278
ACOT7	2.04628e+07	1.62753e+07	1.76669e+07	8.72491e+06	4	1.69711e+07
HNRNPK	2.18363e+07	1.45579e+07	1.2783e+07	1.37328e+07	4	1.41453e+07
RAB6A	6.43943e+06	2.7058e+06	6.26111e+06	4.71557e+07	4	6.35027e+06
ASPH	4.20075e+06	2.36634e+06	610132	5.50912e+07	4	3.28354e+06
KPNB1	1.54722e+07	1.09173e+07	1.31344e+07	2.06532e+07	4	1.43033e+07
PSMD4	7.11393e+06	6.10937e+06	2.91778e+06	4.40158e+07	4	6.61165e+06
SDHA	8.57204e+06	1.55787e+07	6.49371e+06	2.94722e+07	4	1.20754e+07
GMPS	2.08651e+06	2.37949e+06	9.4916e+06	4.54834e+07	4	5.93554e+06
APOE	2.64657e+06	48786076	5.85652e+06	1.65101e+06	4	4.25154e+06
S100A4	897004	3.04554e+06	8.78159e+06	4.61838e+07	4	5.91356e+06
STX4	4151555	1.17477e+07	9.54668e+06	3.34556e+07	4	1.06472e+07
PITRM1	3.23308e+06	1.11537e+06	1.08873e+07	4.31106e+07	4	7.06021e+06
POGLUT3	2.03056e+06	1.91867e+06	233805	5.37447e+07	4	1.97461e+06
STX7	8.18702e+06	1.0746e+07	1.02391e+06	3.74278e+07	4	9.46652e+06
FKBP10	5.52264e+06	2.35733e+07	3973660	2.41107e+07	4	1.4548e+07
P3H1	1.15227e+07	1.55762e+07	4.19977e+06	2.578e+07	4	1.35494e+07
OXCT1	9.27332e+06	9.05199e+06	3.90975e+06	3.4839e+07	4	9.16265e+06
VDAC3	3.24731e+07	6.26926e+06	7.95717e+06	9.57138e+06	4	8.76427e+06
RAB11B	1.36495e+07	7.7231e+06	8.93143e+06	25827322	4	1.12905e+07
HSF1	499882	523835	53903.2	5.50272e+07	4	511858
GSN	1.10265e+07	5.94857e+06	1.83115e+06	3.72038e+07	4	8.48752e+06
CSE1L	5.6769e+06	2.16604e+06	3.89064e+06	4.38636e+07	4	4.78377e+06
ACLY	1.28778e+07	4.93748e+06	1.28574e+07	2.39602e+07	4	1.28676e+07
RAN	16908694	7.6893e+06	15826468	1.40157e+07	4	1.49211e+07
PGRMC2	6.21158e+06	8.16623e+06	5.74204e+06	3.39787e+07	4	7.1889e+06
ALCAM	2.29033e+06	24773796	3.02141e+06	2.36664e+07	4	1.33439e+07
REEP5	4.61097e+06	4.88563e+06	1.68205e+06	4.19435e+07	4	4.7483e+06
COX5B	9.35747e+06	9.95592e+06	4.44607e+06	2.92066e+07	4	9.6567e+06
CAP1	2.16477e+06	609304	1.07637e+07	3.9186e+07	4	6.46423e+06
TMED10	6838847	1.3824e+07	674197	3.13601e+07	4	1.03314e+07
RUVBL1	2.64693e+06	2.08425e+07	8.24182e+06	20723641	4	1.44827e+07
AK2	1.48424e+07	5.70165e+06	5.99851e+06	2.57638e+07	4	1.04204e+07
AIFM1	8.7984e+06	3.02922e+06	1.11929e+06	3.85009e+07	4	5.91381e+06
HK1	1.95828e+07	7.4745e+06	6.16548e+06	1.78142e+07	4	1.26444e+07
ALDH2	7.68155e+06	2.08749e+07	4.07918e+06	1.79802e+07	4	1.28309e+07
OGDH	4.44168e+06	1.34968e+07	6710857	2.58298e+07	4	1.01038e+07
DYNC1H1	2.93314e+06	2.04394e+06	370246	4.50887e+07	4	2.48854e+06
ZZEF1	1.76411e+07	2.48142e+07	7.24257e+06	716254	4	1.24418e+07
MYH9	1.34656e+06	3.92972e+06	3.99598e+06	4.10642e+07	4	3.96285e+06
VCL	3.38562e+06	1.0079e+06	12417852	3.35124e+07	4	7.90174e+06
ATP5F1C	4.25717e+06	9.13782e+06	2.7642e+06	3.41543e+07	4	6.6975e+06
HMGB1	1.95686e+07	5.58588e+06	1.25532e+07	1.25917e+07	4	1.25724e+07
PMPCB	1.14453e+07	2.14055e+07	6.57023e+06	1.03777e+07	4	1.09115e+07
EEF1D	2.92988e+06	2.23717e+06	9.03511e+06	3.52026e+07	4	5.98249e+06
ITGA5	5.44891e+06	5.46119e+06	8906444	2.95486e+07	4	7.18382e+06
ATP5PO	4.22245e+06	9375070	4.94889e+06	3.06898e+07	4	7.16198e+06
PLS3	2.25209e+06	440369	5881607	4.06525e+07	4	4.06685e+06
S100A10	2.34501e+06	6.23661e+06	8.22188e+06	3.22576e+07	4	7.22924e+06
DMAC2	2.10565e+07	2.06396e+07	6275811	776740	4	1.34577e+07
AASS	1.08662e+06	3.01624e+06	175894	4.39271e+07	4	2.05143e+06
EIF3L	3.56827e+06	1.41881e+06	5.46412e+06	3.74648e+07	4	4.51619e+06
LONP1	7.88955e+06	1.04694e+07	1.21111e+06	2.83236e+07	4	9.17945e+06
FASN	21025133	3.88321e+06	11416818	1.13043e+07	4	1.13606e+07
KRT6A	1.1795e+06	1.62105e+06	350354	4.43915e+07	4	1.40028e+06
MCM6	1.55442e+07	1.1236e+07	1.26832e+07	6.28439e+06	4	1.19596e+07
AGPS	4470470	3.64245e+06	533530	3.70657e+07	4	4.05646e+06
FKBP9	5.07726e+06	1.53726e+07	2.39758e+06	2.26246e+07	4	1.02249e+07
HIBCH	1.62506e+06	4.56599e+06	260954	3.88818e+07	4	3.09552e+06
PRDX6	22335298	1.00271e+06	971326	2.1006e+07	4	1.10043e+07
TPI1	3.17339e+06	2.09119e+06	2.56992e+07	1.41862e+07	4	8.67979e+06
ACAA1	3.52197e+06	1.61529e+06	1.2121e+06	3.87042e+07	4	2.56863e+06
TUBB4B	6.75806e+06	2.83128e+06	3.31326e+06	32094414	4	5.03566e+06
HNRNPUL2	6.86375e+06	1.14581e+07	2.43112e+07	1.99716e+06	4	9.16091e+06
ETFB	1.55953e+06	6.37276e+06	2.51182e+06	3.35438e+07	4	4.44229e+06
FLNB	1.86344e+06	3.85778e+06	17338604	2.05243e+07	4	1.05982e+07
COPA	5.2499e+06	2.84569e+06	1.17288e+07	2.35636e+07	4	8.48937e+06
SUCLA2	1.00717e+07	3.99147e+06	5.20694e+06	2.40692e+07	4	7.63931e+06
ALDH1L2	1.55732e+06	3.02188e+06	1.03301e+07	2.80468e+07	4	6.67601e+06
TRIM28	1.63762e+07	1.01154e+07	4.60532e+06	11815968	4	1.09657e+07
TNPO1	12327628	2.88509e+06	9100700	1.84516e+07	4	10714164
HMOX1	4.31143e+06	1.16651e+06	506321	3.678e+07	4	2.73897e+06
ANXA6	4.26556e+06	8776717	5.79004e+06	2.37837e+07	4	7.28338e+06
S100A11	3.23779e+06	1.52672e+06	1.88081e+06	3.59116e+07	4	2.5593e+06
NCEH1	47314.8	96202	702319	4.15975e+07	4	399261
EXOSC6	520817	313324	39238	4.15358e+07	4	417071
ALDH7A1	6.27096e+06	8.29326e+06	320263	2.74128e+07	4	7.28211e+06
KRT5	1.25612e+07	14855599	10967237	3.81578e+06	4	1.17642e+07
ACTN1	3.5309e+06	1.68976e+06	18000368	1.89146e+07	4	1.07656e+07
ME2	3.38898e+06	7.21302e+06	4.35411e+06	26967494	4	5783563
RPN2	6.42391e+06	7.44465e+06	2.8315e+06	2.49672e+07	4	6.93428e+06
OCIAD1	7.0575e+06	6.42172e+06	1.59955e+06	2.65042e+07	4	6.73961e+06
HLA-A	1.96735e+07	2.74785e+06	85343.2	1.90649e+07	4	1.09064e+07
IDH3A	4.33953e+06	3.11711e+06	7.03404e+06	2.6995e+07	4	5.68679e+06
LAP3	2.44556e+06	4.71238e+06	4.58689e+06	2.967e+07	4	4.64963e+06
H6PD	3.97386e+06	5.8146e+06	213707	3.13813e+07	4	4.89423e+06
SSR3	5.92407e+06	8596312	1.2035e+07	1.45952e+07	4	1.03157e+07
DNM2	7.62743e+06	1.61394e+07	3.69235e+06	1.30912e+07	4	1.03593e+07
PRPH	395333	19454548	38626.1	2.03964e+07	4	9.92494e+06
PSME3	7.82127e+06	558125	2.9437e+07	2.10217e+06	4	4.96172e+06
IPO5	1.37483e+07	2.36178e+06	5.87881e+06	1.77512e+07	4	9.81356e+06
PSMA1	3.85361e+06	1.89449e+06	3.67801e+06	3.01657e+07	4	3.76581e+06
CRAT	1.88744e+06	2.24132e+06	610655	3.45735e+07	4	2.06438e+06
ZMPSTE24	1.08164e+07	3.37238e+06	4.41074e+06	2.06677e+07	4	7.61359e+06
VAPA	1.2732e+07	3.581e+06	5.54221e+06	1.70415e+07	4	9.1371e+06
ATP5ME	3.85275e+06	7.08699e+06	912577	2.66853e+07	4	5.46987e+06
STIP1	8.29491e+06	2.63035e+06	9.66546e+06	1.78852e+07	4	8.98018e+06
TOMM70	8444064	1.61462e+06	2.54297e+06	2.5867e+07	4	5.49352e+06
EIF4A1	6.09576e+06	2.48136e+06	1.10603e+07	1.86346e+07	4	8.57802e+06
RAC1	5.91514e+06	4.22435e+06	7.47093e+06	2.06579e+07	4	6.69303e+06
CTTN	1575476	1.155e+06	8.49544e+06	2.69105e+07	4	5.03546e+06
DDOST	6.09465e+06	5.14079e+06	3100620	2.3722e+07	4	5.61772e+06
MMUT	6.21635e+06	3.25161e+06	3.14455e+06	2.52796e+07	4	4.73398e+06
ABCC1	1.04372e+06	2.27516e+06	138898	3.427e+07	4	1.65944e+06
SDHB	5.87745e+06	1.03841e+07	5.56067e+06	1.54948e+07	4	8.13076e+06
ITGAV	3.96643e+06	4.30113e+06	7.9165e+06	2.10071e+07	4	6.10881e+06
TM9SF3	6.04253e+06	4.99024e+06	8.01724e+06	1.79675e+07	4	7.02989e+06
PGK1	7.88743e+06	4.74735e+06	7.44199e+06	1.6927e+07	4	7.66471e+06
LAMP1	3.75518e+06	9.56005e+06	1.65477e+06	2.18699e+07	4	6.65761e+06
PCBP2	8.56123e+06	5.9096e+06	6.92569e+06	1.50902e+07	4	7.74346e+06
POR	5.43005e+06	3.87557e+06	1.13057e+07	1.57365e+07	4	8.36787e+06
ZYX	1.46625e+06	243208	28361704	6.25207e+06	4	3.85916e+06
SLC25A24	5.24225e+06	6.98327e+06	1.24669e+07	1.14829e+07	4	9.23308e+06
BZW1	4.52776e+06	1.98569e+06	4.55933e+06	2.50604e+07	4	4.54355e+06
MTHFD1L	1.88007e+06	1.44117e+06	9.55032e+06	2.28688e+07	4	5.7152e+06
GPX1	2.64367e+06	9.31395e+06	1.78121e+06	2.1957e+07	4	5.97881e+06
TPM4	1.93414e+06	1.01848e+06	1.31021e+07	1.94618e+07	4	7.51812e+06
COPG1	2.02273e+06	2.4166e+06	8.32982e+06	2.27117e+07	4	5.37321e+06
GRPEL1	1.3453e+06	7400474	3930833	2.26316e+07	4	5.66565e+06
COX7C	6.45071e+06	7.78499e+06	1.5524e+07	5.49258e+06	4	7.11785e+06
MCM3	6.30747e+06	4.54501e+06	3.28107e+06	2.07998e+07	4	5.42624e+06
CAVIN1	168285	375806	4.92963e+06	2.93032e+07	4	2.65272e+06
HMOX2	2.84506e+06	3.3899e+06	600168	2.77787e+07	4	3.11748e+06
SQOR	104382	315586	132347	3.39861e+07	4	223967
WLS	3.02013e+06	1.44824e+06	5.08891e+06	2.48799e+07	4	4.05452e+06
ETFA	1.11745e+06	5.97075e+06	2.96706e+06	2.43726e+07	4	4.46891e+06
MANF	2.72156e+06	2.16871e+06	5.48801e+06	2.38616e+07	4	4.10478e+06
RAB1B	1.37165e+06	1.18205e+06	1.27643e+06	3.02337e+07	4	1.32404e+06
NFU1	1.5051e+06	3.89504e+06	3.48908e+06	2.50842e+07	4	3.69206e+06
LMAN2	4.21888e+06	6.12399e+06	1.65316e+06	2.19764e+07	4	5.17143e+06
IDH3B	5.4683e+06	2.87204e+06	6196084	1.93355e+07	4	5.83219e+06
ERO1A	2.37906e+06	2.63658e+06	4.29135e+06	2.43796e+07	4	3.46397e+06
RUVBL2	1.31001e+06	2.01079e+07	2.81303e+06	9.35528e+06	4	6.08416e+06
TMLHE	974743	6.12162e+06	2275122	2.39339e+07	4	4.19837e+06
CCT4	5.43938e+06	4.37402e+06	1.08909e+07	1.22508e+07	4	8.16512e+06
DLST	5.92348e+06	9.23432e+06	1.78021e+06	1.58685e+07	4	7.5789e+06
UQCRFS1	5589745	1.03157e+07	776290	1.58793e+07	4	7.95271e+06
HNRNPA2B1	1.0155e+07	8.59191e+06	5.16358e+06	8.37259e+06	4	8.48225e+06
ATP5PD	3.19386e+06	7.40426e+06	264477	2.12233e+07	4	5.29906e+06
PPIF	2.28942e+06	1.64528e+06	286602	2.78303e+07	4	1.96735e+06
ALDOA	3.45184e+06	3.90259e+06	3.22109e+06	2.13243e+07	4	3677215
CAPG	85681.3	288856	2.23637e+06	2.92633e+07	4	1.26262e+06
GPX8	3.97569e+06	5.86447e+06	770457	2.10182e+07	4	4.92008e+06
APOA2	2.13203e+06	24370940	2.66553e+06	2.42004e+06	4	2.54278e+06
XPO1	6.93175e+06	3.32667e+06	7.96374e+06	1.32933e+07	4	7.44774e+06
HSPA4	4.66976e+06	624055	6.69907e+06	1.94594e+07	4	5.68441e+06
NIPSNAP2	8484158	9.62026e+06	1.79924e+06	1.15457e+07	4	9.05221e+06
TMEM43	6.86048e+06	9.47134e+06	1.83584e+06	1.31674e+07	4	8.16591e+06
RHOA	5.97647e+06	3.34995e+06	5.99272e+06	1.58684e+07	4	5.98459e+06
CBX3	1.16124e+07	4.17513e+06	4.80006e+06	1.045e+07	4	7.62502e+06
GAPVD1	7.52901e+06	1.34374e+07	9.53095e+06	438294	4	8.52998e+06
PGAM1	3.69696e+06	2.6083e+06	6.19317e+06	1.8316e+07	4	4.94506e+06
CKAP4	4.029e+06	1.41876e+07	2.25776e+06	1.03114e+07	4	7.17018e+06
CCT8	4.23332e+06	3.30405e+06	1.14157e+07	1.16003e+07	4	7.82454e+06
ARL8B	7.04466e+06	797935	1.86429e+06	2.08171e+07	4	4.45447e+06
HCCS	3.88033e+06	2.5821e+06	411788	2.35339e+07	4	3.23121e+06
NDUFA4	7.9991e+06	10345729	1.00201e+06	11036984	4	9.17242e+06
MSN	2.49498e+06	1.79505e+06	8.3975e+06	1.76711e+07	4	5.44624e+06
TPD52L2	665319	673707	630621	28342268	4	669513
HSDL2	5.44475e+06	3.17138e+06	156868	2.15363e+07	4	4.30806e+06
MDH1	8.2667e+06	3.02573e+06	2.60982e+06	1.62867e+07	4	5.64621e+06
TCP1	3.64827e+06	1.93105e+06	1.06756e+07	1.38448e+07	4	7.16193e+06
ST13	6.26065e+06	2.63796e+06	2.96433e+06	1.82058e+07	4	4.61249e+06
CCT2	3274332	1.94529e+06	11746322	1.30887e+07	4	7510327
GFM1	2.5538e+06	4.42214e+06	4.45357e+06	18545624	4	4.43786e+06
NASP	1.96431e+07	3.98912e+06	1.72846e+06	4.43998e+06	4	4.21455e+06
PFN1	2.3004e+06	1.36307e+06	5.40234e+06	2.06745e+07	4	3.85137e+06
ACOT1	5.24397e+06	4.07558e+06	1.16028e+06	1.9119e+07	4	4.65978e+06
DPYSL2	3319875	4.4155e+06	1.1864e+07	9.85046e+06	4	7.13298e+06
TMX1	9.9341e+06	4.52975e+06	196115	1.47453e+07	4	7.23192e+06
PLOD3	4.17341e+06	1.43646e+07	2.93733e+06	7906859	4	6.04013e+06
AKR1B1	2.81891e+06	557923	303960	2.56985e+07	4	1.68842e+06
TUBB6	1.03681e+06	127071	1.2182e+06	2.69783e+07	4	1.1275e+06
DPYSL3	3.64967e+06	520406	6.3129e+06	1.88731e+07	4	4.98128e+06
PLOD1	5.38546e+06	9.72922e+06	5.72885e+06	8.49501e+06	4	7.11193e+06
RAP1B	3.01434e+06	2.61763e+06	6.4409e+06	1.7181e+07	4	4.72762e+06
SACM1L	4.56477e+06	3.68742e+06	4.54147e+06	1.62927e+07	4	4.55312e+06
ADAM28	1596110	2718962	4982540	1.97247e+07	4	3850751
GARS1	5.28632e+06	1.69893e+06	3.61619e+06	1.83603e+07	4	4.45126e+06
RPS20	4.55024e+06	2.94306e+06	9.52082e+06	1.19047e+07	4	7.03553e+06
IQGAP1	777579	1.4268e+06	7.9749e+06	1.85543e+07	4	4.70085e+06
PRKAR2A	2.5618e+06	889116	218306	2.50516e+07	4	1.72546e+06
TKT	2148783	1.7395e+06	5.13268e+06	1.9657e+07	4	3.64073e+06
STOML2	3.20788e+06	1.16893e+07	588349	1.29225e+07	4	7.4486e+06
SLC25A6	2.21373e+06	1.48005e+07	4.40892e+06	6.96791e+06	4	5.68841e+06
ABHD10	2.35265e+06	6.94271e+06	10270	1.88291e+07	4	4.64768e+06
HIBADH	2.1331e+06	6.6062e+06	930497	1.84403e+07	4	4.36965e+06
UQCRQ	872477	4.73859e+06	76966.9	2.22811e+07	4	2.80553e+06
GNB1	3.98163e+06	4.45753e+06	4.84256e+06	1.46329e+07	4	4.65005e+06
ASS1	277208	1.69779e+07	4.98228e+06	5.57496e+06	4	5.27862e+06
ESYT2	900955	1.76143e+06	3.79319e+06	2.11244e+07	4	2.77731e+06
HSPH1	7.87223e+06	461563	7.45931e+06	1.17624e+07	4	7.66577e+06
RAB8B	3.61059e+06	3.05053e+06	3.54704e+06	1.72244e+07	4	3.57882e+06
ACTN2	1.04986e+06	390496	5.04457e+06	2.09382e+07	4	3.04722e+06
RSPRY1	1.93949e+06	1.09441e+06	1.37251e+06	2.30158e+07	4	1.656e+06
MTCH2	1.0858e+07	1.24868e+06	423647	1.48365e+07	4	6.05335e+06
USP9X	3.74448e+06	2.82804e+06	2.58277e+06	1.81735e+07	4	3.28626e+06
PPA2	4.75086e+06	7.13102e+06	367282	1.49917e+07	4	5.94094e+06
RPS3	4.60313e+06	5.09381e+06	1.15454e+07	5.94183e+06	4	5.51782e+06
PARK7	6.33704e+06	4.40901e+06	1.36306e+06	1.48947e+07	4	5.37302e+06
COPB1	3.47258e+06	1.86106e+06	7.05659e+06	1.44942e+07	4	5.26459e+06
LETM1	5.84762e+06	4.09983e+06	1.02306e+06	1.57562e+07	4	4.97373e+06
SRP68	7.75705e+06	4.60651e+06	2.96112e+06	1.1285e+07	4	6.18178e+06
CLIC1	995000	395673	5.2096e+06	19987183	4	3.1023e+06
RAB32	2.15595e+06	984529	508743	2.29233e+07	4	1.57024e+06
PDHB	4.30382e+06	3.7119e+06	908898	1.7645e+07	4	4.00786e+06
CFL2	322001	31692	125621	2.60598e+07	4	223811
GSTO1	1.19575e+06	552826	168638	2.45747e+07	4	874290
FYCO1	2.98234e+06	8.46538e+06	632367	1.43256e+07	4	5.72386e+06
RPL11	4.90899e+06	3.436e+06	9.04427e+06	8.83509e+06	4	6.87204e+06
PSMD2	2.05608e+06	1.17956e+06	3.92513e+06	1.89979e+07	4	2.9906e+06
CCDC47	5.01559e+06	3.2145e+06	2.99333e+06	1.49021e+07	4	4.11504e+06
STAM2	991991	11769536	140657	1.32216e+07	4	6.38076e+06
TUBB2A	3.00919e+06	519813	2.87333e+06	1.96538e+07	4	2.94126e+06
GLRX5	7.10405e+06	3.09225e+06	2884510	1.28467e+07	4	5.09815e+06
RAB43	3.37122e+06	2.39339e+06	2.06543e+06	1.79114e+07	4	2.88231e+06
NSF	5.0067e+06	3.09285e+06	3.05474e+06	1.45678e+07	4	4.04977e+06
PPP2R1A	4.87998e+06	1.43718e+06	6.89911e+06	1.23175e+07	4	5.88955e+06
FUS	7.34011e+06	6.70709e+06	5.4355e+06	6.05044e+06	4	6.37876e+06
UCHL1	5.16151e+06	1.76892e+06	1.09703e+06	1.71801e+07	4	3.46521e+06
CDC42	3.8179e+06	2.39319e+06	6.44971e+06	1.23081e+07	4	5.1338e+06
ACADSB	2.41274e+06	2.76497e+06	1.0847e+06	1.85659e+07	4	2.58885e+06
ERAP1	514838	476496	3.5114e+06	2.02552e+07	4	2.01312e+06
EFL1	1.00508e+07	7.25259e+06	6527614	832990	4	6.8901e+06
ADD3	873835	1.54946e+06	2.76168e+06	1.93641e+07	4	2.15557e+06
CYC1	2.8669e+06	7.21649e+06	262663	1.39994e+07	4	5.04169e+06
PSME1	1.60737e+06	979795	3.38894e+06	1.83156e+07	4	2.49816e+06
CAD	4.8793e+06	2.29653e+06	3.90985e+06	1.30447e+07	4	4.39458e+06
CAPNS1	1.66266e+06	2.54521e+06	1.83304e+06	1.80795e+07	4	2.18912e+06
ARCN1	1.86475e+06	1.0491e+06	3.85448e+06	1.73311e+07	4	2.85962e+06
PLCH1	2.37724e+06	7466811	6.3186e+06	7.82701e+06	4	6.89271e+06
ATP5MK	2.67989e+06	9.51168e+06	1.7958e+06	9.98041e+06	4	6.09579e+06
CCT6A	3.00869e+06	1.97886e+06	6.4238e+06	1.24909e+07	4	4.71625e+06
NAA15	4.24956e+06	9.81394e+06	5591597	4.23386e+06	4	4.92058e+06
NUP205	6.67746e+06	653401	2.83059e+06	1.36952e+07	4	4.75403e+06
PRKAR1A	2.56328e+06	1.29317e+06	5.77329e+06	1.40239e+07	4	4.16829e+06
MACROD1	7.34711e+06	6024595	337570	9.87274e+06	4	6.68585e+06
KHSRP	7.83977e+06	6.83742e+06	1.12726e+06	7.77361e+06	4	7.30551e+06
NDUFS1	2.39622e+06	4.09945e+06	2.582e+06	1.445e+07	4	3.34073e+06
LDHB	4.78971e+06	2.30686e+06	72009.6	1.6216e+07	4	3.54829e+06
TSFM	2.26507e+06	2.68294e+06	866454	1.75587e+07	4	2.47401e+06
TXNDC5	3.42316e+06	5.19638e+06	1458921	1.3258e+07	4	4.30977e+06
MAGED2	6.64092e+06	5.55373e+06	1.98823e+06	9.10391e+06	4	6.09732e+06
DDX39A	6.2583e+06	3.76548e+06	3.19691e+06	1.00622e+07	4	5.01189e+06
VAMP3	149268	698899	112342	2.22385e+07	4	424083
SMC3	5.86527e+06	3.4599e+06	1.31344e+07	702081	4	4.66259e+06
MME	2.20966e+06	1.18735e+06	963944	1.8781e+07	4	1.69851e+06
TLN2	812137	243966	163569	2.1914e+07	4	528052
GOLGA5	2.77407e+06	1.13482e+06	627388	1.85723e+07	4	1.95444e+06
TMX3	7.69119e+06	2.69717e+06	3.86408e+06	8.80996e+06	4	5777638
SEC61A1	5115897	6.45137e+06	4.13767e+06	7.28547e+06	4	5.78363e+06
RPS16	3936632	3.89964e+06	1.09605e+07	4.12627e+06	4	4.03145e+06
COPB2	2.19371e+06	2.34685e+06	5.03593e+06	1.33404e+07	4	3.69139e+06
SUPT16H	1.16414e+07	3.21222e+06	2.49219e+06	5.48746e+06	4	4.34984e+06
SLC30A9	6.9074e+06	1.48133e+07	44094.2	1.01346e+06	4	3.96043e+06
PFKP	2.98681e+06	1.20039e+06	5.08122e+06	1.32634e+07	4	4.03402e+06
ALDH9A1	2.18223e+06	5.48851e+06	3.42656e+06	1.11607e+07	4	4.45754e+06
COLGALT1	5.37421e+06	3.38403e+06	4.24186e+06	9.20625e+06	4	4808034
HDGF	5.38083e+06	2.85669e+06	2.85536e+06	1.10739e+07	4	4.11876e+06
PEBP1	4.53205e+06	1.22893e+06	4.23891e+06	1.21501e+07	4	4.38548e+06
MYL6	1.66624e+06	6.2773e+06	6.21704e+06	7.9625e+06	4	6.24717e+06
PTBP1	1.56111e+06	2.87677e+06	3.8632e+06	1.37584e+07	4	3.36998e+06
GSR	2.13954e+06	3.95218e+06	1.70876e+06	1.42161e+07	4	3.04586e+06
TIMM50	7.20788e+06	3.68882e+06	445497	1.06399e+07	4	5448350
SSR1	3.85608e+06	2.48623e+06	3.94383e+06	1.16928e+07	4	3.89996e+06
ANXA11	3.92272e+06	5.06129e+06	8.16198e+06	4.58909e+06	4	4.82519e+06
PHB1	4762448	1.22655e+07	1.40618e+06	3.25679e+06	4	4.00962e+06
CUL1	3.8446e+06	1.35723e+06	3.66445e+06	1.28159e+07	4	3.75452e+06
SLC25A12	3.84721e+06	8829810	3.13245e+06	5.8716e+06	4	4.8594e+06
NT5DC2	1.24748e+06	3.56621e+06	2.50207e+06	1.43154e+07	4	3.03414e+06
IDH3G	2.87417e+06	3.03904e+06	5.48278e+06	1.01641e+07	4	4.26091e+06
RPSA	3.46339e+06	1.60344e+06	7.6798e+06	8.739e+06	4	5.57159e+06
RACK1	2.31266e+06	1.86145e+06	7.82508e+06	9.45548e+06	4	5.06887e+06
UBXN4	3.10297e+06	2.75229e+06	1.92987e+06	1.36183e+07	4	2.92763e+06
RPS12	2.47198e+06	2.84789e+06	1.10033e+07	5.07831e+06	4	3.9631e+06
DNAJB11	3.65182e+06	4.94376e+06	4.28789e+06	8.51673e+06	4	4.61583e+06
CISD1	3.94401e+06	3.87155e+06	1.98672e+06	1.15834e+07	4	3.90778e+06
PPM1G	6.95456e+06	2637628	1.33749e+06	1.03806e+07	4	4.7961e+06
KCTD12	967158	875181	482601	1.89355e+07	4	921170
RPS28	4.26424e+06	1.65717e+06	5.66643e+06	9.54955e+06	4	4.96533e+06
PTPN1	2.80041e+06	948693	710515	1.66709e+07	4	1.87455e+06
TMED9	3.5794e+06	5.00543e+06	3.42592e+06	9.09594e+06	4	4.29242e+06
HNRNPF	3.02657e+06	1.90476e+06	5.8099e+06	1.03455e+07	4	4.41824e+06
SSRP1	1.01693e+07	2959053	3.25889e+06	4.67817e+06	4	3.96853e+06
LAMB1	1.79957e+06	6.41029e+06	8.88373e+06	3.92635e+06	4	5.16832e+06
SEC62	2.54841e+06	1.97591e+06	3273016	1.31834e+07	4	2.91071e+06
TMSB4X	2.01343e+06	205642	3.09092e+06	1.56119e+07	4	2.55217e+06
LNPEP	2.84976e+06	2.99682e+06	2.19576e+06	1.26925e+07	4	2.92329e+06
CTPS1	5.5717e+06	1.07387e+06	3.43442e+06	1.0529e+07	4	4.50306e+06
PDP1	1.87488e+06	1.28139e+06	473220	1.68468e+07	4	1.57814e+06
CACYBP	1.8024e+06	2.09684e+06	3.75967e+06	1.27945e+07	4	2.92826e+06
STX12	2.31786e+06	712549	1.70068e+06	1.57039e+07	4	2.00927e+06
ABCE1	2.92002e+06	1.3449e+06	3.70783e+06	1.24622e+07	4	3.31392e+06
VARS1	2.63503e+06	965733	7.44015e+06	9.27087e+06	4	5.03759e+06
CPNE1	1.85843e+06	872090	1.61098e+06	1.59214e+07	4	1.73471e+06
CCT3	2.58191e+06	1.73716e+06	5.64695e+06	1.02822e+07	4	4.11443e+06
STMN1	7.36802e+06	677994	715089	1.14211e+07	4	4.04156e+06
NLRC4	3.20587e+06	11143915	2.74159e+06	3.00476e+06	4	3.10531e+06
LGALS3	2925948	1.25058e+06	2.70287e+06	1.32115e+07	4	2.81441e+06
ETF1	1.73712e+06	859992	8.86722e+06	8.53689e+06	4	5.13701e+06
HNRNPD	6.76039e+06	5.75626e+06	3.84624e+06	3.58606e+06	4	4.80125e+06
HNRNPH3	6943223	4088858	559712	8.34054e+06	4	5.51604e+06
RAB18	2.81991e+06	1.51305e+06	1.07833e+07	4.68989e+06	4	3.7549e+06
CCT7	3.18902e+06	2.00754e+06	6.64535e+06	7.94504e+06	4	4.91719e+06
ATP6V1A	3.8425e+06	1.34527e+06	1.09161e+06	1.3486e+07	4	2.59388e+06
GSPT1	2.24017e+06	821468	4.86803e+06	1.18239e+07	4	3.5541e+06
PRAF2	4.03951e+06	1.90813e+06	1.03605e+06	1.27528e+07	4	2.97382e+06
HTRA2	6244193	1015135	1.22332e+06	1.12176e+07	4	3.73376e+06
MIPEP	1.7556e+06	1.66417e+06	436716	1.58057e+07	4	1.70988e+06
NME1-NME2	3.82724e+06	4.02704e+06	5.66239e+06	6.13252e+06	4	4.84472e+06
COL6A1	2.93558e+06	2.50372e+06	1.62381e+06	1.2524e+07	4	2.71965e+06
SNRNP200	8.1258e+06	6312492	984426	4.09547e+06	4	5.20398e+06
FSCN1	1.06149e+07	1.46356e+06	2.73274e+06	4.70229e+06	4	3.71751e+06
MMP14	8.23416e+06	4.14333e+06	1.39074e+06	5.71947e+06	4	4.9314e+06
TPM2	3.36144e+06	6.52829e+06	9142513	417675	4	4.94487e+06
EEF1B2	829917	851265	6.39985e+06	1.12801e+07	4	3.62556e+06
CAPN2	1.46468e+06	701560	2.34364e+06	1.47684e+07	4	1.90416e+06
IVD	2.47243e+06	3343302	495912	1.2924e+07	4	2.90787e+06
FAF2	1.60223e+06	3.56709e+06	2.53015e+06	1.14784e+07	4	3.04862e+06
PSMA6	4.49464e+06	1.44179e+06	5.2257e+06	8.00478e+06	4	4.86017e+06
KRT14	6.27351e+06	5.30097e+06	3.06795e+06	4.48002e+06	4	4.8905e+06
YES1	8.19694e+06	3.01016e+06	4.95704e+06	2.94283e+06	4	3.9836e+06
SND1	2.34303e+06	1.00029e+06	4.85516e+06	1.08914e+07	4	3.5991e+06
KPNA2	1.09098e+07	720123	760658	6.6599e+06	4	3.71028e+06
RBBP7	5.16773e+06	2.73371e+06	4.1668e+06	6.93104e+06	4	4.66727e+06
DNAJC3	1.10669e+06	1.23746e+06	5.08821e+06	1.15275e+07	4	3.16284e+06
RCN2	3.30819e+06	4.27555e+06	3.26401e+06	8.09294e+06	4	3.79187e+06
LYZ	4.10613e+06	6.496e+06	5.39226e+06	2.9445e+06	4	4.74919e+06
GATD3B	675528	7.21685e+06	3.08579e+06	7.94614e+06	4	5.15132e+06
NUCB1	2.56827e+06	6847329	5792776	3.68391e+06	4	4.73834e+06
ENG	2.05728e+06	5.7701e+06	41227.5	1.09725e+07	4	3.91369e+06
ACSL3	3.98903e+06	3.68589e+06	1.62826e+06	9.52658e+06	4	3.83746e+06
HARS1	2.42947e+06	1.55396e+06	3.1488e+06	1.14874e+07	4	2.78914e+06
STAT3	3.36809e+06	269299	1.03412e+06	1.39475e+07	4	2.20111e+06
ARF3	3.02976e+06	4.20682e+06	9.35424e+06	1.95726e+06	4	3.61829e+06
SLC30A7	6.16614e+06	4.27028e+06	261181	7.7992e+06	4	5.21821e+06
CPOX	3.99088e+06	512920	453687	1.35003e+07	4	2.2519e+06
RUFY1	7.03452e+06	4.55793e+06	1.51259e+06	5326048	4	4.94199e+06
MCM2	5.34585e+06	3.02964e+06	1.80433e+06	8.19385e+06	4	4.18774e+06
CNN3	4.33163e+06	5.5296e+06	7.85025e+06	638372	4	4.93062e+06
TMPO	5.1336e+06	3.9248e+06	1.02751e+06	8.25223e+06	4	4.5292e+06
HMGCS1	2.43859e+06	519955	1.06449e+07	4.70245e+06	4	3.57052e+06
CAND1	3.48405e+06	2.79178e+06	2.90963e+06	9.04593e+06	4	3.19684e+06
VAT1	2.76211e+06	626853	2.61118e+06	1.21921e+07	4	2.68664e+06
GYS1	5.86037e+06	4.65907e+06	768013	6.87088e+06	4	5.25972e+06
NENF	539023	835340	1.16455e+06	1.55613e+07	4	999945
APMAP	4.9556e+06	2.84194e+06	760731	9.51335e+06	4	3.89877e+06
PAICS	4.60325e+06	2.84311e+06	5.84161e+06	4745923	4	4.67459e+06
NUDC	4.44505e+06	1.04342e+06	1.17114e+06	1.13436e+07	4	2.8081e+06
MCM5	3.90165e+06	2.17141e+06	670693	1.12002e+07	4	3.03653e+06
TMEM65	1.38536e+06	5.04566e+06	126135	1.12345e+07	4	3.21551e+06
U2AF2	5.80022e+06	3.95733e+06	4213186	3.77619e+06	4	4.08526e+06
SRSF1	4426128	3.40683e+06	2.56056e+06	7.32883e+06	4	3.91648e+06
TMED4	3.9579e+06	4.98913e+06	1.50215e+06	7.25574e+06	4	4.47351e+06
YWHAB	1.22444e+06	1.19732e+06	1.15868e+06	1.40117e+07	4	1.21088e+06
CAPZA2	1.37488e+06	307043	3.13753e+06	1.27048e+07	4	2.25621e+06
DEK	2.60011e+06	1.9421e+06	1.9904e+06	1.09895e+07	4	2.29525e+06
YWHAG	2.2548e+06	1.68799e+06	1.11586e+07	2.40338e+06	4	2.32909e+06
GBF1	4.59155e+06	3.77482e+06	6.13281e+06	2.9933e+06	4	4.18318e+06
PSME2	1.09622e+06	665833	2.21429e+06	1.35003e+07	4	1.65526e+06
IMPDH	3.19903e+06	1.22279e+06	4.42659e+06	8.58124e+06	4	3.81281e+06
ATP2B1	3389937	2.35283e+06	3.01696e+06	8.59682e+06	4	3.20345e+06
TIMM44	5.09266e+06	1.62497e+06	946236	9.63823e+06	4	3.35882e+06
EPRS1	3.15626e+06	767410	6.65174e+06	6.67835e+06	4	4.904e+06
SMC1A	550333	311403	229503	1.61474e+07	4	430868
NADK2	2.40278e+06	3.71564e+06	642355	1.04726e+07	4	3.05921e+06
ANPEP	1.03727e+06	5.02549e+06	1.94946e+06	9.20749e+06	4	3.48748e+06
VPS35	3.68501e+06	982668	3138424	9.40249e+06	4	3.41172e+06
SEC31A	1.56772e+06	762168	5.38794e+06	9.45872e+06	4	3.47783e+06
EIF2S2	428508	430350	1.06829e+06	1.5236e+07	4	749322
CPNE3	3.01669e+06	2.86446e+06	860649	1.03385e+07	4	2.94058e+06
MCFD2	2676599	4.86263e+06	4.50247e+06	4.9528e+06	4	4682552
CDH13	1.97453e+06	189992	2.29009e+06	1.25157e+07	4	2.13231e+06
SPCS3	3.61758e+06	3.30074e+06	2.44052e+06	7.54542e+06	4	3.45916e+06
ATP5F1D	1.1156e+06	2.97463e+06	1.29212e+06	1.14918e+07	4	2.13338e+06
PSMC2	3.73034e+06	1.67106e+06	4.25449e+06	7.18639e+06	4	3.99242e+06
CRYZ	5.19851e+06	3.34889e+06	695323	7.57363e+06	4	4273702
CERS2	1.68345e+06	2.40679e+06	380264	1.23137e+07	4	2.04512e+06
PDCD6IP	2.14462e+06	1.2923e+06	3.23679e+06	1.01016e+07	4	2.6907e+06
APAF1	3.49415e+06	5.34707e+06	7.70103e+06	216555	4	4.42061e+06
RPS5	1.80203e+06	3.10966e+06	7.57556e+06	4.21461e+06	4	3.66214e+06
EHHADH	4.10751e+06	4.02499e+06	2.99924e+06	5.54888e+06	4	4.06625e+06
ARHGDIA	2.70618e+06	516184	3.37914e+06	1.00665e+07	4	3.04266e+06
HNRNPA3	3.10208e+06	3.91015e+06	5.80909e+06	3.78417e+06	4	3.84716e+06
SLC25A13	9.8942e+06	4.79051e+06	1.5551e+06	357592	4	3.1728e+06
CLPX	3.77869e+06	2.40776e+06	4.33021e+06	6.06047e+06	4	4.05445e+06
RALB	296120	60726.4	644954	1.55633e+07	4	470537
MICOS10	2.20799e+06	2.14368e+06	203007	1.19625e+07	4	2.17584e+06
SFXN1	3.00896e+06	1.09285e+07	37558.1	2.53283e+06	4	2.77089e+06
SURF4	3.05643e+06	1.7708e+06	3.12361e+06	8.54968e+06	4	3.09002e+06
PRKCA	1.1873e+06	462050	2.46231e+06	1.22082e+07	4	1.8248e+06
NUP160	2.5478e+06	3.74661e+06	3.10665e+06	6.89422e+06	4	3.42663e+06
CYB5R1	6.50534e+06	989806	585853	8.18941e+06	4	3.74757e+06
POLD1	351613	266804	605500	1.50202e+07	4	478557
STT3A	1.91003e+06	2.62405e+06	1.67212e+06	1.00268e+07	4	2.26704e+06
ITGB5	2.01626e+06	2.31954e+06	5.3274e+06	6.52662e+06	4	3.82347e+06
PFKL	1.2996e+06	1.4855e+06	1.37034e+06	1.20165e+07	4	1.42792e+06
LAMC1	2.2518e+06	6.28062e+06	4.32549e+06	3.29174e+06	4	3.80862e+06
UBE2L3	4.27916e+06	753341	2.60228e+06	8.48283e+06	4	3.44072e+06
UQCC1	620658	1.65078e+06	322729	1.35008e+07	4	1.13572e+06
TAGLN2	3.66194e+06	457219	2.08775e+06	9.85877e+06	4	2.87485e+06
DNAJC13	307927	428843	148715	1.51233e+07	4	368385
IPO7	1.99999e+06	653209	3.71831e+06	9.63395e+06	4	2.85915e+06
F2	282224	1.01936e+07	1.76412e+06	3.68838e+06	4	2.72625e+06
PSMD11	4.02177e+06	1.5516e+06	4.77802e+06	5.55567e+06	4	4.39989e+06
PI4K2A	1.88564e+06	594409	295000	1.30855e+07	4	1.24002e+06
NPEPPS	6.73982e+06	1.66926e+06	2385296	5.00427e+06	4	3.69478e+06
AHCY	7.31932e+06	1.84087e+06	2.87048e+06	3.75412e+06	4	3.3123e+06
SPTLC2	721687	1.26297e+06	9.49381e+06	4.25952e+06	4	2.76125e+06
COMT	2.55632e+06	105823	234366	1.28006e+07	4	1.39534e+06
PYGB	1.53233e+06	453985	2.84731e+06	1.07723e+07	4	2.18982e+06
FAM162A	306271	4.28177e+06	828037	1.01826e+07	4	2.5549e+06
TPR	9.83537e+06	3.70774e+06	1.06194e+06	985332	4	2.38484e+06
EMD	594970	1.65885e+06	1836626	1.14747e+07	4	1.74774e+06
RAB5B	3.24487e+06	2.43519e+06	2.29331e+06	7.48594e+06	4	2.84003e+06
PSMC1	3.75023e+06	1.1246e+06	4026990	6.51942e+06	4	3.88861e+06
NUP155	2.92728e+06	1.35512e+06	6142574	4.97678e+06	4	3.95203e+06
CLPTM1	4.57209e+06	1.73172e+06	2.50022e+06	6.57681e+06	4	3.53616e+06
SAMHD1	500438	541162	4415376	9.91876e+06	4	2.47827e+06
SRRT	5.13442e+06	3320984	2.50574e+06	4.41091e+06	4	3.86595e+06
SFXN3	1.45381e+06	2.34571e+06	1.40516e+06	1.01297e+07	4	1.89976e+06
HEXB	2.49697e+06	3.62681e+06	511872	8.69774e+06	4	3.06189e+06
ERH	6305720	3.39676e+06	1.948e+06	3.68007e+06	4	3.53841e+06
EEA1	3.4914e+06	915814	1.00455e+06	9.87966e+06	4	2.24797e+06
RAB21	1.41666e+06	1.12552e+06	1.41333e+06	1.13054e+07	4	1.41499e+06
DARS2	5.38025e+06	1.96835e+06	238897	7.67278e+06	4	3.6743e+06
GDI2	1.68095e+06	736792	932875	1.19045e+07	4	1.30691e+06
THRAP3	7.67413e+06	4.05318e+06	1.91981e+06	1.5966e+06	4	2.98649e+06
USP7	3.10181e+06	3.34129e+06	2.64058e+06	6.12462e+06	4	3221551
DNAJA1	3.9665e+06	2.60319e+06	3349774	5.27811e+06	4	3.65813e+06
CLTA	2792591	5.25843e+06	2.56769e+06	4.54589e+06	4	3.66924e+06
ALDH6A1	914898	3.33384e+06	2.40572e+06	8.49524e+06	4	2.86978e+06
ENO2	34038.2	386032	1.26072e+07	2.11431e+06	4	1.25017e+06
GLYATL1B	1.53445e+06	1562841	3.54169e+06	8.44806e+06	4	2.55227e+06
COL6A2	344737	622862	206283	1.38667e+07	4	483800
CBX5	4.43781e+06	5.23302e+06	1.10233e+06	4.2077e+06	4	4.32275e+06
PSAP	779635	370814	394223	1.34292e+07	4	586929
TM9SF2	1.9792e+06	3.32166e+06	354784	9.2773e+06	4	2.65043e+06
EIF3D	4.84331e+06	444253	5.81579e+06	3.77398e+06	4	4.30864e+06
SNRPA	5.86285e+06	3.51112e+06	1.41665e+06	4.0693e+06	4	3.79021e+06
HSPA1B	5.33516e+06	3.00562e+06	299827	6.21842e+06	4	4.17039e+06
HNRNPU	4.59214e+06	4.58706e+06	2.69735e+06	2.98196e+06	4	3.78451e+06
EIF5B	4.82581e+06	4.10627e+06	2938421	2.98382e+06	4	3.54504e+06
SEC63	3.66574e+06	2.06931e+06	2.27621e+06	6840164	4	2.97097e+06
POLDIP2	2.41824e+06	1.83083e+06	2.53871e+06	8.02517e+06	4	2.47847e+06
CLPB	2.86754e+06	979421	101199	1.0827e+07	4	1.92348e+06
HNRNPDL	5.69448e+06	4.09452e+06	1.13844e+06	3.84649e+06	4	3.9705e+06
OLA1	2.51173e+06	1.20122e+06	2.35283e+06	8.70741e+06	4	2.43228e+06
LNPK	1.79354e+06	2.78455e+06	526215	9.64244e+06	4	2.28904e+06
SCAMP3	3.26305e+06	2.79181e+06	2.23958e+06	6.4497e+06	4	3.02743e+06
ATP1B1	2.63793e+06	11374927	134259	596529	4	1.61723e+06
PMPCA	3.05853e+06	3.07527e+06	675861	7.93039e+06	4	3.0669e+06
NAA25	4.18322e+06	4.49089e+06	3.74489e+06	2.31895e+06	4	3.96405e+06
TARDBP	2.85167e+06	2.2741e+06	8.28691e+06	1.30402e+06	4	2.56289e+06
SET	5.66856e+06	2.70039e+06	2.63991e+06	3.69135e+06	4	3.19587e+06
ACOX1	7.05371e+06	2.39302e+06	903176	4.34094e+06	4	3.36698e+06
GC	2.39469e+06	1.05727e+07	470543	1.21659e+06	4	1.80564e+06
GET3	1.89975e+06	1.97656e+06	1.87137e+06	8.89741e+06	4	1.93815e+06
ERGIC1	1.57482e+06	2.03624e+06	2.19296e+06	8.82649e+06	4	2.1146e+06
DYNLL1	1.77184e+06	675743	2.82375e+06	9.32221e+06	4	2.2978e+06
FARSB	1.91425e+06	344887	1.45797e+06	1.08706e+07	4	1.68611e+06
PCMT1	2.28768e+06	1.24313e+06	483522	1.05076e+07	4	1.76541e+06
TRIP11	5.88821e+06	3.40279e+06	2.85263e+06	2.30377e+06	4	3.12771e+06
GLG1	2.38555e+06	4.99158e+06	2.2694e+06	4.72764e+06	4	3.5566e+06
RAB31	789184	145432	1.20328e+06	1.22112e+07	4	996230
PPIC	1.09669e+06	1.13919e+06	1.03135e+07	1.77085e+06	4	1.45502e+06
DDX17	5.3859e+06	3.25245e+06	3.41786e+06	2.26122e+06	4	3.33515e+06
ARL6IP5	1.01972e+06	2.09129e+06	1.53973e+06	9.63952e+06	4	1.81551e+06
NDUFA10	3.25998e+06	3.01148e+06	1.23483e+06	6.78263e+06	4	3.13573e+06
RPS25	1.71842e+06	2.01182e+06	5.40087e+06	5.14265e+06	4	3.57724e+06
HNRNPM	2.63578e+06	2.62472e+06	5.20707e+06	3.69897e+06	4	3.16738e+06
PGAM5	5.84041e+06	5.51792e+06	888341	1.88863e+06	4	3.70327e+06
ATP6V0D1	1.76971e+06	1.83142e+06	1.60732e+06	8.87681e+06	4	1.80056e+06
MAGOHB	1.51646e+06	1.06567e+07	1.50344e+06	372305	4	1.50995e+06
PICALM	258184	916622	2.11569e+06	1.07257e+07	4	1.51616e+06
PTK7	8.51973e+06	1.49546e+06	3.51543e+06	424481	4	2.50545e+06
PDIA5	749356	925834	2.27571e+06	9.97473e+06	4	1.60077e+06
NPTN	4.60642e+06	4.10111e+06	1.71753e+06	3.46498e+06	4	3.78304e+06
HDGFL2	5.5144e+06	2.51641e+06	648258	5.16323e+06	4	3.83982e+06
PSMD3	4.46816e+06	1.69319e+06	3.61353e+06	4.02582e+06	4	3.81967e+06
CTHRC1	3.29698e+06	5.50876e+06	342082	4.64974e+06	4	3.97336e+06
ARL1	1.38368e+06	633745	2.81658e+06	8.9518e+06	4	2.10013e+06
CLMP	169599	874868	664201	1.20469e+07	4	769534
SCARB2	3.06141e+06	5.25725e+06	232371	5.16809e+06	4	4.11475e+06
TXN	2.92292e+06	1.39484e+06	772586	8.61974e+06	4	2.15888e+06
FXR1	2.22399e+06	535374	5.65451e+06	5.27088e+06	4	3.74744e+06
AHCYL1	6.12553e+06	1.52272e+06	3.60839e+06	2.39085e+06	4	2.99962e+06
AGK	5.53646e+06	2.08362e+06	711586	5.30026e+06	4	3.69194e+06
NAGK	2.10728e+06	340882	180930	1.09989e+07	4	1.22408e+06
HUWE1	7.35276e+06	1.34316e+06	1.34272e+06	3.5748e+06	4	2.45898e+06
IARS1	342941	1.28094e+06	2.77652e+06	9.20014e+06	4	2.02873e+06
PRMT1	2.39616e+06	1.96059e+06	4.63147e+06	4.58898e+06	4	3.49257e+06
CPT2	5.37278e+06	1.36758e+06	956435	5.87923e+06	4	3.37018e+06
TMED7	2.29527e+06	5.2021e+06	684936	5.39092e+06	4	3.74868e+06
OPA1	4.47803e+06	2020148	2.55215e+06	4.49187e+06	4	3.51509e+06
ACTR3	573366	656381	2.02616e+06	1.02767e+07	4	1.34127e+06
CCT5	2.27801e+06	789701	2.84729e+06	7.60083e+06	4	2.56265e+06
CALD1	2.06341e+06	3853346	1.36826e+06	6.21763e+06	4	2.95838e+06
CCDC88A	4.18153e+06	3.5301e+06	1.35723e+06	4.41952e+06	4	3.85582e+06
PDPR	2.08504e+06	2.17567e+06	853983	8.35214e+06	4	2.13035e+06
ILF3	5.41361e+06	2.59449e+06	445773	4.91449e+06	4	3.75449e+06
LARS2	2.44688e+06	1829008	543890	8.54353e+06	4	2.13794e+06
DHRS1	1.85058e+06	263894	1.32602e+06	9.91161e+06	4	1.5883e+06
ADPGK	1.16174e+06	3813325	392045	7980583	4	2.48753e+06
RPS2	1.48638e+06	2.39176e+06	8.59965e+06	842848	4	1.93907e+06
NIBAN2	882739	941118	3.39581e+06	8.08213e+06	4	2.16846e+06
REXO2	454108	73051.9	967416	1.17806e+07	4	710762
SUPT6H	7.61797e+06	3.25875e+06	1.38716e+06	981010	4	2.32296e+06
SLC3A2	5.96842e+06	2.728e+06	2.82674e+06	1.70211e+06	4	2777368
VAMP7	2.05047e+06	238112	1.79168e+06	9.14386e+06	4	1.92108e+06
SFPQ	4.79401e+06	4.90096e+06	2.61221e+06	902036	4	3.70311e+06
DHX9	4.57041e+06	4.98862e+06	625547	2.99391e+06	4	3.78216e+06
PTGES3	4.472e+06	2.551e+06	2.90603e+06	3.2365e+06	4	3.07127e+06
ACSL1	2.92769e+06	668676	780477	8.72081e+06	4	1.85408e+06
FKBP8	1.90934e+06	1.48277e+06	803780	8.88828e+06	4	1.69606e+06
F5	6.02605e+06	2.90503e+06	894526	3.25812e+06	4	3.08158e+06
ACOX3	1.45527e+06	1.87475e+06	1.46363e+06	8.25777e+06	4	1.66919e+06
G6PD	1.62993e+06	1.99681e+06	1.05782e+06	8.33653e+06	4	1.81337e+06
EIF3C	2.53388e+06	671285	5.09862e+06	4.70441e+06	4	3.61914e+06
LAMB3	735489	5028577	1065819	6.12076e+06	4	3047198
AP2A1	2.1016e+06	1.10579e+06	4.48328e+06	5.185e+06	4	3.29244e+06
LASP1	1.09263e+06	448250	3.06083e+06	8.22975e+06	4	2.07673e+06
STIM1	740651	517721	694741	1.08765e+07	4	717696
NIBAN1	1.64207e+06	680273	464708	1.00363e+07	4	1.16117e+06
ACTR2	214079	450331	1.19846e+06	1.09467e+07	4	824395
UBE2N	2.46712e+06	1.19134e+06	2.84888e+06	6.29825e+06	4	2.658e+06
RRAGA	2.45607e+06	704319	1.32668e+06	8.29634e+06	4	1.89137e+06
MTX1	2.35891e+06	2.11764e+06	586791	7.70712e+06	4	2.23828e+06
ACO1	2.10046e+06	2.71697e+06	2.10442e+06	5.84774e+06	4	2.4107e+06
MCM4	4.37119e+06	2.8761e+06	2.85064e+06	2.66728e+06	4	2.86337e+06
DDR2	1.86942e+06	658148	1.56698e+06	8.65956e+06	4	1.7182e+06
BZW2	1.49234e+06	1.02927e+06	3.99563e+06	6.22875e+06	4	2.74399e+06
ARFGAP1	1.07455e+06	771147	321596	1.05722e+07	4	922849
ATP6V1C1	1.57356e+06	2.32011e+06	1.30738e+06	7.52676e+06	4	1.94684e+06
KARS1	1.6644e+06	1.46775e+06	4.32282e+06	5.2581e+06	4	2.99361e+06
PDK3	2.24414e+06	3.1607e+06	3.08764e+06	4.19973e+06	4	3.12417e+06
FKBP2	1.77224e+06	1.72373e+06	2.49101e+06	6.67989e+06	4	2.13163e+06
ETFDH	1.26905e+06	3884536	3290952	4221102	4	3587744
PFKM	1.25463e+06	1526509	1.32471e+06	8.54215e+06	4	1.42561e+06
A2M	3.0278e+06	4.15522e+06	984200	4.46879e+06	4	3.59151e+06
SEC23A	1.65164e+06	724093	2.8224e+06	7.43318e+06	4	2.23702e+06
LIMA1	2.94241e+06	227514	1.98759e+06	7.44173e+06	4	2.465e+06
U2AF1	4277908	3.67722e+06	2.48907e+06	2.14403e+06	4	3.08315e+06
RRAGC	2.88934e+06	931233	1.60143e+06	7.1602e+06	4	2.24539e+06
CLPP	1.2341e+06	1.54838e+06	1.1824e+06	8.60889e+06	4	1.39124e+06
USO1	2.02291e+06	747287	4.49379e+06	5.30568e+06	4	3.25835e+06
USP33	3.68236e+06	4.00894e+06	4.65593e+06	158651	4	3.84565e+06
EFHD2	1.39048e+06	155114	282331	1.06763e+07	4	836407
HSPA2	9.44393e+06	453261	50786.7	2.5485e+06	4	1.50088e+06
AARS1	2.29575e+06	260431	5.97123e+06	3.96758e+06	4	3.13167e+06
CISD2	2.53036e+06	1.85269e+06	3.46084e+06	4.61546e+06	4	2.9956e+06
MEAK7	3.6356e+06	3.33625e+06	4255049	1.20519e+06	4	3485924
NCLN	2.34979e+06	1.8858e+06	1.962e+06	6.20777e+06	4	2.1559e+06
HNRNPH2	3.42705e+06	1.86622e+06	1.44979e+06	5.65916e+06	4	2.64664e+06
CYP20A1	618761	1.26907e+06	1.69383e+06	8.81903e+06	4	1.48145e+06
UTRN	2.86545e+06	4.15604e+06	2.76e+06	2552669	4	2.81272e+06
NAPA	2.32022e+06	1.95955e+06	1.87e+06	6.17687e+06	4	2.13989e+06
ERBIN	197344	582929	3.75265e+06	7.75594e+06	4	2.16779e+06
MSH2	5.52702e+06	2.76455e+06	458959	3524560	4	3.14456e+06
CTSC	442852	9.29475e+06	45445	2.435e+06	4	1.43893e+06
RDH14	1.72094e+06	2.09221e+06	1.3123e+06	7.08989e+06	4	1.90658e+06
LAMTOR1	2.28236e+06	1.37777e+06	79293.6	8.467e+06	4	1.83007e+06
COA7	7.14837e+06	615080	182632	4.25982e+06	4	2.43745e+06
NUP93	5858832	1.44492e+06	2.91452e+06	1.96644e+06	4	2.44048e+06
KIF5B	1.92606e+06	1.38758e+06	1.49501e+06	7.36856e+06	4	1.71053e+06
GFPT1	2.79043e+06	846406	1.03091e+06	7.50793e+06	4	1.91067e+06
PCK2	3785342	2.03082e+06	3.29969e+06	3.04205e+06	4	3.17087e+06
SLC2A1	1.72651e+06	3.40739e+06	2.07212e+06	4.9513e+06	4	2.73975e+06
RAB5A	1.7895e+06	1.58039e+06	3.72844e+06	5.0258e+06	4	2.75897e+06
SRPRB	2.62788e+06	2.94377e+06	1.04825e+06	5.47757e+06	4	2.78582e+06
QARS1	3.22483e+06	3.23538e+06	2.30192e+06	3.33257e+06	4	3.23011e+06
LYN	205084	493473	802587	1.05935e+07	4	648030
COX6C	1.77327e+06	2.70081e+06	196529	7.41544e+06	4	2.23704e+06
USP14	2.90324e+06	1.97086e+06	2.89241e+06	4.31892e+06	4	2.89783e+06
SF3A1	4.65208e+06	4.74403e+06	914853	1.75696e+06	4	3.20452e+06
CPD	1.07663e+06	516857	609936	9.86094e+06	4	843282
TJP1	1.52642e+06	4.91341e+06	3.92426e+06	1.662e+06	4	2.79313e+06
RARS1	905299	108461	6.62274e+06	4.38222e+06	4	2.64376e+06
CBX1	3.78232e+06	2.76317e+06	2.01076e+06	3.44284e+06	4	3.10301e+06
GPX4	4.13298e+06	1.09773e+06	993645	5.77279e+06	4	2.61535e+06
CSRP1	467822	735593	1.66564e+06	9.12499e+06	4	1.20061e+06
PTPN11	1.50501e+06	2.31008e+06	1.87847e+06	6.29717e+06	4	2.09428e+06
CLIC4	2.73892e+06	86890.8	2.33987e+06	6.81241e+06	4	2539395
ROCK2	1.05393e+06	562787	1.83875e+06	8.48429e+06	4	1.44634e+06
UBE2L5	3671390	379158	3.27501e+06	4.60328e+06	4	3.4732e+06
GPNMB	1.8419e+06	773304	190769	9.10197e+06	4	1.3076e+06
PDGFRB	2.50854e+06	1.59741e+06	3.12163e+06	4.64279e+06	4	2.81508e+06
TMSB10	309157	63989.9	634573	1.08599e+07	4	471865
PGD	4.83052e+06	288951	2.28389e+06	4.4531e+06	4	3.3685e+06
C3	1.62942e+06	5.91923e+06	735944	3.55151e+06	4	2.59046e+06
CTNNA1	5.33294e+06	2.29703e+06	2.75227e+06	1.42591e+06	4	2.52465e+06
DDX3X	2.37878e+06	1.21703e+06	5.53524e+06	2.67467e+06	4	2.52673e+06
TMED2	1.57211e+06	2.51482e+06	806144	6.90505e+06	4	2.04347e+06
RPL22	1.13346e+06	521300	4.09887e+06	6.03809e+06	4	2.61616e+06
RALA	1.87924e+06	1.71489e+06	1.46873e+06	6.71041e+06	4	1.79707e+06
SMARCC2	661857	1.64503e+06	9.24896e+06	198026	4	1.15344e+06
RPS4X	1568503	1.51979e+06	6.84882e+06	1.75732e+06	4	1.66291e+06
ARF4	4.52166e+06	1.71039e+06	124990	5.3281e+06	4	3116024
PSMB2	2.14953e+06	963019	3.56581e+06	5.00363e+06	4	2.85767e+06
THADA	8.29123e+06	890563	2.21349e+06	283705	4	1.55203e+06
EIF3A	1.88885e+06	721405	4.46707e+06	4.59835e+06	4	3.17796e+06
MPZL1	1.63512e+06	2.45064e+06	466381	7.11655e+06	4	2.04288e+06
NARS1	1.45735e+06	354455	6.1205e+06	3.67667e+06	4	2.56701e+06
AHNAK2	246879	944252	1.74051e+06	8.67489e+06	4	1.34238e+06
ALDH4A1	3.60702e+06	4.58185e+06	2175911	1.22815e+06	4	2.89147e+06
H2BC15	945292	5.8447e+06	3.90361e+06	897073	4	2.42445e+06
AP3B1	2.59043e+06	373840	2.0298e+06	6.58799e+06	4	2.31011e+06
GNAS	1.4232e+06	2677599	1.74064e+06	5.72214e+06	4	2.20912e+06
ATP5F1E	765517	3.83848e+06	806128	6.14787e+06	4	2.3223e+06
STX2	1.89553e+06	2.00689e+06	1.88156e+06	5.77285e+06	4	1.95121e+06
EHD1	619695	510708	1.44545e+06	8.97906e+06	4	1.03257e+06
PALM2AKAP2	1.23824e+06	194311	293190	9.79419e+06	4	765718
CMPK2	281664	214670	517387	1.04748e+07	4	399526
KPNA4	2.03943e+06	758579	1.95061e+06	6.7324e+06	4	1.99502e+06
PLXNB2	3.09683e+06	2.71571e+06	2.40302e+06	3.25167e+06	4	2.90627e+06
MESD	1.26843e+06	2.04462e+06	524472	7.61419e+06	4	1.65652e+06
PTGFRN	4.67979e+06	5.3355e+06	744156	690292	4	2.71197e+06
NAP1L4	989878	778020	939482	8.73366e+06	4	964680
CTBP2	2.64747e+06	1.72215e+06	5.9364e+06	1.13328e+06	4	2.18481e+06
EFTUD2	3.46473e+06	2.85584e+06	4.49477e+06	615632	4	3.16028e+06
ATP1B3	3.17236e+06	630653	1.58607e+06	6.01416e+06	4	2.37922e+06
NACA2	564758	2.22126e+06	1.48837e+06	7.12008e+06	4	1.85482e+06
IDH1	812262	437396	1212317	8.93153e+06	4	1.01229e+06
EIF5A	1.376e+06	1.16081e+06	4.97872e+06	3.86836e+06	4	2.62218e+06
EXOC5	551663	165925	156618	1.04874e+07	4	358794
LACTB	586613	490764	889047	9.3899e+06	4	737830
FUNDC2	1.89628e+06	3.95382e+06	701715	4.80291e+06	4	2.92505e+06
ASCC2	2.48307e+06	7.26247e+06	1.24059e+06	356196	4	1.86183e+06
PHB2	2.90842e+06	5.66082e+06	906989	1.85536e+06	4	2.38189e+06
MYO1C	580448	248359	1.17616e+06	9.32645e+06	4	878302
RRM1	682800	253553	1.06622e+06	9.31842e+06	4	874509
ITGA4	1.46174e+06	3.2586e+06	127257	6.45438e+06	4	2.36017e+06
HNRNPA1	2.82264e+06	3.8815e+06	1.51356e+06	3.04864e+06	4	2.93564e+06
SPTBN1	3.40508e+06	2.76798e+06	1.23118e+06	3.82588e+06	4	3.08653e+06
MAT2A	1.07955e+06	1.31213e+06	2.65972e+06	6.17658e+06	4	1.98593e+06
RPL38	2.14917e+06	2.03986e+06	4.44532e+06	2.57547e+06	4	2.36232e+06
EIF5	1.05196e+06	345943	823119	8.97712e+06	4	937537
SRSF2	2.66078e+06	1.83627e+06	1.62062e+06	5.04985e+06	4	2.24853e+06
SEPTIN7	1.1228e+06	1.50905e+06	3.10239e+06	5.43309e+06	4	2.30572e+06
COPS7B	2.93367e+06	771075	6.91847e+06	520448	4	1.85237e+06
RCC2	5.21867e+06	1.82535e+06	3.25998e+06	817848	4	2.54267e+06
ETHE1	632560	1.25465e+06	1.13284e+06	8.07384e+06	4	1.19374e+06
RPS19	1.87059e+06	862281	4.19901e+06	4.16053e+06	4	3.01556e+06
MTHFD2	2.39432e+06	590348	795275	7.27576e+06	4	1.5948e+06
ALG5	456978	663823	6.10619e+06	3.82746e+06	4	2.24564e+06
SRSF3	2.18575e+06	2.71056e+06	2.51774e+06	3.63858e+06	4	2.61415e+06
SNX2	1.50891e+06	332143	2.06373e+06	7.14475e+06	4	1.78632e+06
ERGIC3	2.32273e+06	2.15247e+06	753034	5.81627e+06	4	2.2376e+06
SUB1	3.21687e+06	1.03097e+06	1.19631e+06	5.59818e+06	4	2.20659e+06
SEPTIN11	2.18717e+06	1.64092e+06	2.96118e+06	4.20174e+06	4	2.57418e+06
GNB2	1.41327e+06	1.90897e+06	2.88887e+06	4.7688e+06	4	2.39892e+06
SPCS1	380535	348029	906220	9.31192e+06	4	643378
SF3B1	4395650	2.88374e+06	261210	3.39072e+06	4	3.13723e+06
SLC25A4	715354	4.2064e+06	5.6164e+06	389587	4	2.46088e+06
SSR4	1.16887e+06	1.13829e+06	330813	8.28882e+06	4	1.15358e+06
LRRC59	3.1092e+06	1.30329e+06	1.07906e+06	5.42917e+06	4	2.20624e+06
MRE11	1.69621e+06	1617118	90567.9	7.49551e+06	4	1.65666e+06
DHX15	4.11772e+06	1.33866e+06	1.11446e+06	4.32719e+06	4	2.72819e+06
PUF60	4.04142e+06	1.76929e+06	1.40755e+06	3.6527e+06	4	2.71099e+06
ECE1	618299	1.19923e+06	1.3861e+06	7.61689e+06	4	1.29267e+06
TRMT10C	2.26302e+06	711076	366162	7.47519e+06	4	1.48705e+06
TPBG	498667	1.03969e+06	829489	8.42808e+06	4	934590
MRC2	573300	9396233	435064	378558	4	504182
CD151	684290	333705	760846	8.97628e+06	4	722568
RANBP2	2.65814e+06	1.90544e+06	4.72265e+06	1.45956e+06	4	2.28179e+06
MAPK1	1.84882e+06	847601	1.82369e+06	6200674	4	1.83626e+06
SLC44A2	5.25913e+06	2.65899e+06	608341	2.18106e+06	4	2.42002e+06
ISCU	1.17431e+06	1.84261e+06	984984	6.69548e+06	4	1.50846e+06
HNRNPLL	3.80725e+06	3.06201e+06	1.72979e+06	2.08424e+06	4	2.57313e+06
HNRNPAB	1.55466e+06	1.40121e+06	3.35234e+06	4.36121e+06	4	2.4535e+06
CEMIP2	3.24452e+06	2.82427e+06	2.78148e+06	1.76013e+06	4	2.80288e+06
WDR1	617535	382411	1.508e+06	8.03414e+06	4	1.06277e+06
RPS3A	1.86598e+06	1.67993e+06	4.85639e+06	2.12892e+06	4	1.99745e+06
CUL4B	944887	415541	526552	8.63886e+06	4	735719
USP47	1.5846e+06	835825	5.27248e+06	2.83146e+06	4	2.20803e+06
PML	1.99559e+06	2.15108e+06	1034804	5.338e+06	4	2.07334e+06
TF	4.14495e+06	2.49255e+06	1.34982e+06	2.5199e+06	4	2.50622e+06
SYNM	1.81755e+06	4.92743e+06	1.38978e+06	2.33201e+06	4	2.07478e+06
ARPC2	266047	547748	1.4872e+06	8159220	4	1.01748e+06
HNRNPL	2.59259e+06	4.36648e+06	1.71221e+06	1.77627e+06	4	2.18443e+06
DDX1	2.26383e+06	1.88643e+06	2.82693e+06	3.44381e+06	4	2.54538e+06
FN1	623224	873148	728928	8.16168e+06	4	801038
CARS2	493152	877972	311006	8.70313e+06	4	685562
SH3GLB1	1.44193e+06	205624	1.96327e+06	6773602	4	1.7026e+06
ELMOD2	3127493	2.47944e+06	319301	4.45692e+06	4	2.80346e+06
NUP54	2.59714e+06	1.36514e+06	2.34625e+06	4.06312e+06	4	2.47169e+06
LARS1	1.60067e+06	564741	4.75058e+06	3.44129e+06	4	2.52098e+06
PPP1CB	1.66378e+06	666165	1525307	6.50011e+06	4	1.59454e+06
GSS	631593	471376	239292	8.97435e+06	4	551485
TBC1D15	1.23379e+06	733328	1.26461e+06	7.07419e+06	4	1.2492e+06
GPI	2.41761e+06	2.135e+06	1.63985e+06	4.10655e+06	4	2.27631e+06
SRSF7	2108318	1.87434e+06	1.76056e+06	4.53864e+06	4	1.99133e+06
ALDOC	531402	859693	942922	7.94366e+06	4	901307
FAM114A1	891732	258859	353111	8.76149e+06	4	622422
PABPC1	2.1176e+06	1.59543e+06	3.52313e+06	3.02442e+06	4	2.57101e+06
CNP	3.53041e+06	1.87805e+06	41994	4.77393e+06	4	2.70423e+06
BCLAF1	3.80417e+06	2.39946e+06	698828	3.29317e+06	4	2.84632e+06
BPNT2	2.37888e+06	1.61023e+06	108517	6.09131e+06	4	1.99455e+06
GCN1	1.53524e+06	1.41045e+06	1.8499e+06	5.37216e+06	4	1.69257e+06
TWF1	1.32476e+06	589430	1.57677e+06	6.66368e+06	4	1.45076e+06
NAP1L1	2.32955e+06	2.29508e+06	1.58526e+06	3.94464e+06	4	2.31231e+06
BRD4	5.38803e+06	2.299e+06	2.34526e+06	111104	4	2.32213e+06
NAXE	980862	3.34012e+06	1.19376e+06	4.62829e+06	4	2.26694e+06
CORO1C	1.40841e+06	252064	1254803	7.22392e+06	4	1.33161e+06
CAPRIN1	1.53011e+06	510929	4.23116e+06	3.86129e+06	4	2.6957e+06
HECTD1	2.06909e+06	1.34312e+06	945005	5.76357e+06	4	1.70611e+06
PLCG1	4.44028e+06	1.04242e+06	482799	4.14733e+06	4	2.59488e+06
LMNB1	1.37728e+06	1.15855e+06	989117	6.58274e+06	4	1.26792e+06
HARS2	1.07494e+06	1.74547e+06	1.72539e+06	5.53438e+06	4	1.73543e+06
VPS26A	2.53424e+06	332509	1.53478e+06	5.67199e+06	4	2.03451e+06
CLU	230876	6.29307e+06	658769	2.87123e+06	4	1.765e+06
CYB5A	833580	744548	4.40523e+06	4064795	4	2.44919e+06
CSDE1	2.44516e+06	2.02005e+06	2.79076e+06	2.78154e+06	4	2.61335e+06
HNRNPC	5.34652e+06	3.70395e+06	132558	805087	4	2.25452e+06
CDK1	3.15491e+06	941990	2.91518e+06	2.95121e+06	4	2.9332e+06
USP10	1.68974e+06	1.48712e+06	3.16442e+06	3.6183e+06	4	2.42708e+06
CDC37	2436948	812212	2.39375e+06	4.30747e+06	4	2.41535e+06
BCL2L13	1.45786e+06	285216	452207	7.72711e+06	4	955033
PAPSS1	2.58116e+06	1.96148e+06	2.08547e+06	3.2916e+06	4	2.33332e+06
NUDCD1	4.82176e+06	1.36048e+06	819505	2.90759e+06	4	2.13404e+06
PSMC6	3.00384e+06	541932	2.89096e+06	3.46736e+06	4	2.9474e+06
DDX5	3.10815e+06	2.10763e+06	3.85046e+06	830655	4	2.60789e+06
SPATA20	2.07014e+06	2.47406e+06	352272	4.98387e+06	4	2.2721e+06
AP2B1	2.08987e+06	1630282	3.2545e+06	2.89873e+06	4	2.4943e+06
WDFY1	970457	309742	66860.9	8.52318e+06	4	640100
MYDGF	920420	645330	431893	7.87229e+06	4	782875
RPS6KA3	2.7173e+06	918326	850830	5.37327e+06	4	1.81781e+06
GLIPR2	3.57606e+06	1.04406e+06	3.14995e+06	2.08227e+06	4	2.61611e+06
HNRNPUL1	6.65651e+06	1.9694e+06	179334	1.03922e+06	4	1.50431e+06
AKR1A1	2.39674e+06	960121	3.95085e+06	2.50774e+06	4	2.45224e+06
PRPF8	3.1654e+06	4.63029e+06	1.06111e+06	958606	4	2.11326e+06
AKR7A2	2.11584e+06	1.37512e+06	202790	6.11012e+06	4	1.74548e+06
ANXA7	628610	1.01876e+06	1.5994e+06	6.53491e+06	4	1.30908e+06
SCFD1	1.74786e+06	674849	1.62781e+06	5.72195e+06	4	1.68783e+06
TARS2	1.65499e+06	1.50669e+06	264741	6.33311e+06	4	1.58084e+06
MIF	1.65646e+06	2.39865e+06	206408	5.48988e+06	4	2.02755e+06
RHOG	1.30282e+06	282765	2.07369e+06	6.08424e+06	4	1.68825e+06
PSMD1	3.53388e+06	1.5147e+06	1.451e+06	3.22608e+06	4	2.37039e+06
DHCR24	5.06924e+06	1.71523e+06	226165	2.66858e+06	4	2.19191e+06
CACNA2D1	4.47022e+06	1.61599e+06	981575	2.57857e+06	4	2.09728e+06
TXN2	512385	784694	959647	7.38106e+06	4	872171
CLINT1	1.32776e+06	1.28654e+06	2.9281e+06	4.09371e+06	4	2.12793e+06
EIF3G	3.37211e+06	659484	2.23545e+06	3.33678e+06	4	2.78612e+06
NUP62	3.83111e+06	1.84201e+06	1.6967e+06	2.23143e+06	4	2.03672e+06
TPM1	956819	2.83293e+06	4.47145e+06	1.33048e+06	4	2.0817e+06
MIX23	723082	983547	851172	7.02463e+06	4	917360
QKI	2.27522e+06	2.24609e+06	1.85636e+06	3.19958e+06	4	2.26065e+06
CTSD	1.09246e+06	1.99778e+06	572340	5.89321e+06	4	1.54512e+06
ADRM1	1.52573e+06	813745	1.30065e+06	5.88472e+06	4	1.41319e+06
MAPRE1	836656	291400	985984	7.40701e+06	4	911320
MECR	997868	1.50516e+06	496419	6.52135e+06	4	1.25152e+06
SNRNP70	2.16484e+06	1.36193e+06	4.66899e+06	1.31101e+06	4	1.76338e+06
GNAI3	2.93423e+06	2.12135e+06	858193	3.5702e+06	4	2.52779e+06
VPS13C	3.53301e+06	2.10433e+06	1.41171e+06	2.41168e+06	4	2.25801e+06
RAD23B	1.53101e+06	485418	859075	6.55549e+06	4	1.19504e+06
SRPRA	816143	1.52272e+06	1.22477e+06	5.83868e+06	4	1.37375e+06
SUPT5H	3.52818e+06	1.07424e+06	377798	4.42108e+06	4	2.30121e+06
AIG1	549521	142443	766722	7.94106e+06	4	658121
KNTC1	1.14857e+06	605344	957182	6.68847e+06	4	1.05287e+06
RPS27	2.33826e+06	1.44584e+06	3.59602e+06	1.99646e+06	4	2.16736e+06
DDB1	2.09674e+06	1.41811e+06	1.93998e+06	3.9075e+06	4	2.01836e+06
CARM1	2.12815e+06	875102	1.53408e+06	4.78555e+06	4	1.83111e+06
TMEM87A	1.46991e+06	2.00782e+06	468990	5.36762e+06	4	1.73887e+06
YWHAH	1.11762e+06	380785	2.69661e+06	5.11766e+06	4	1.90711e+06
TCEA1	4434570	1.67759e+06	1.64985e+06	1.48174e+06	4	1.66372e+06
METTL9	197922	369406	3656622	5.00731e+06	4	2.01301e+06
PSMA2	1.22092e+06	945844	1.16679e+06	5.89559e+06	4	1.19386e+06
RPS14	836395	1.24684e+06	5.54963e+06	1.59408e+06	4	1.42046e+06
DNAJC10	822892	1.2094e+06	1.57498e+06	5.6142e+06	4	1.39219e+06
NDUFV1	1.04174e+06	2.17701e+06	1.34419e+06	4.65172e+06	4	1.7606e+06
APOC3	641909	3.20058e+06	769305	4.60176e+06	4	1.98494e+06
RHOT2	3.16951e+06	1.88892e+06	480043	3.67041e+06	4	2.52922e+06
ACACA	1150560	1.8367e+06	4.98038e+06	1.22559e+06	4	1.53114e+06
PEX14	2.24965e+06	958054	1.53836e+06	4.4432e+06	4	1.89401e+06
SEC24C	1.69565e+06	484911	2.56596e+06	4.42612e+06	4	2.1308e+06
HMGB2	1.1694e+06	1.53455e+06	738569	5.7097e+06	4	1.35198e+06
ATP6V1B2	1.48427e+06	884283	897918	5.87748e+06	4	1.19109e+06
IL1RAP	1.54475e+06	2.38863e+06	4125159	1.08224e+06	4	1.96669e+06
SF3B2	4.13228e+06	1.87469e+06	680975	2.44145e+06	4	2.15807e+06
GNPAT	2.0034e+06	1.52204e+06	1.5587e+06	4.04173e+06	4	1.78105e+06
CAPZA1	1770103	725565	1.35748e+06	5.25848e+06	4	1.56379e+06
DIAPH1	1.50261e+06	307915	2.59078e+06	4.70136e+06	4	2.0467e+06
ANO10	800251	479951	428147	7.38876e+06	4	640101
MCU	1.76008e+06	525570	607305	6.20387e+06	4	1.18369e+06
RPL19	1.02494e+06	1.2714e+06	3.21515e+06	3.57457e+06	4	2.24327e+06
ACAD8	1199210	1.48255e+06	1.60429e+06	4.78829e+06	4	1.54342e+06
TMOD3	399845	491011	1.3694e+06	6.78858e+06	4	930203
UFL1	2.91428e+06	528725	839438	4.76445e+06	4	1.87686e+06
HDLBP	474280	1.86011e+06	4.40107e+06	2.31136e+06	4	2.08574e+06
UBR4	2.47347e+06	462812	717588	5.36188e+06	4	1.59553e+06
COPG2	2.00705e+06	315054	389312	6.27351e+06	4	1.19818e+06
FAM177A1	1.04526e+06	517348	5.66076e+06	1.75629e+06	4	1.40078e+06
H3Y2	1.06067e+06	5.22308e+06	2103388	589603	4	1.58203e+06
NAXD	514732	1.59751e+06	967932	5.88592e+06	4	1.28272e+06
ITGA1	2.49443e+06	2.18948e+06	302490	3.97002e+06	4	2.34196e+06
AMPD2	4.8092e+06	919140	929053	2.28682e+06	4	1.60793e+06
MCM7	3.33422e+06	1.63539e+06	494249	3.46782e+06	4	2.4848e+06
KDSR	910376	1.81589e+06	202619	5.98003e+06	4	1.36313e+06
MAP1B	572660	269531	675556	7.36717e+06	4	624108
SGCD	2.62981e+06	3.75278e+06	1.68657e+06	806877	4	2.15819e+06
HEATR5A	461505	222742	1.34666e+06	6.827e+06	4	904084
MTDH	1.47889e+06	781954	126762	6.46115e+06	4	1.13042e+06
UGP2	1.18977e+06	148010	1.29363e+06	6.20695e+06	4	1.2417e+06
DLAT	2.79873e+06	1.32564e+06	1.65861e+06	3.01793e+06	4	2.22867e+06
ANO6	2.60853e+06	3.49861e+06	627080	2.05279e+06	4	2.33066e+06
FUBP1	2.69196e+06	2.35485e+06	699799	3.02975e+06	4	2.5234e+06
UHRF2	2.40215e+06	3.99047e+06	1850400	495300	4	2.12628e+06
TMED5	773171	298431	1.18153e+06	6479730	4	977350
PSMA7	1.50213e+06	737155	1.63968e+06	4.80888e+06	4	1.5709e+06
SEC24A	393712	1.52773e+06	2.81326e+06	3.93878e+06	4	2.17049e+06
MAP4K5	38288.9	102924	131843	8.36537e+06	4	117383
RANGAP1	1.58351e+06	360382	2.46928e+06	4.21769e+06	4	2.02639e+06
GRSF1	2.43054e+06	1.384e+06	347945	4.42029e+06	4	1.90727e+06
MACF1	711990	259006	1.21623e+06	6.38768e+06	4	964111
GORASP2	686630	1.05857e+06	1.84793e+06	4.97699e+06	4	1.45325e+06
PRPF19	3.78044e+06	1.73129e+06	1.36672e+06	1.6574e+06	4	1.69435e+06
ACADS	713884	297175	2521059	4.9992e+06	4	1.61747e+06
STUB1	2.29412e+06	2.4939e+06	979081	2.76307e+06	4	2.39401e+06
NONO	5.05735e+06	1.76836e+06	1131530	560129	4	1.44994e+06
PDHX	1.26416e+06	2.28673e+06	742935	4.20915e+06	4	1.77545e+06
UBE2O	3.61818e+06	4238769	342313	299379	4	1.98025e+06
PRPF40A	2.73293e+06	2.36049e+06	870467	2.46354e+06	4	2.41202e+06
SEC23IP	3.07972e+06	1.85008e+06	1.1776e+06	2.31868e+06	4	2.08438e+06
DSTN	865830	716444	2.27944e+06	4.54191e+06	4	1.57263e+06
EZR	1.16798e+06	364134	452678	6.38044e+06	4	810328
NAMPT	517842	1.2029e+06	458645	6.16977e+06	4	860371
SPCS2	1.2942e+06	1.52195e+06	922296	4.58841e+06	4	1.40807e+06
CTSZ	1.01005e+06	696453	1.74211e+06	4.87153e+06	4	1.37608e+06
SEPTIN9	2.64139e+06	1.23683e+06	1.56266e+06	2.877e+06	4	2.10202e+06
RAB9A	617711	518767	178258	7.00277e+06	4	568239
RPA1	3.48189e+06	1.09616e+06	1124885	2.6083e+06	4	1.86659e+06
SEC61B	1.79122e+06	1.16352e+06	1.99148e+06	3.34805e+06	4	1.89135e+06
CNN2	182145	835329	3.17063e+06	4.09654e+06	4	2.00298e+06
PSMC5	2.63508e+06	1.17075e+06	2.83105e+06	1.6383e+06	4	2.13669e+06
TARS1	1.30962e+06	622349	976578	5.35957e+06	4	1.1431e+06
DDX46	3.2292e+06	1.98546e+06	1.86381e+06	1.18205e+06	4	1.92463e+06
EIF3B	1.14244e+06	469097	3.32781e+06	3.3074e+06	4	2.22492e+06
H3-3B	1.15478e+06	4.53561e+06	1.96335e+06	589603	4	1.55907e+06
IPO9	2.37221e+06	525295	1.33696e+06	3.99021e+06	4	1.85458e+06
NRDC	3.33706e+06	130495	711606	4.01974e+06	4	2.02433e+06
NT5DC3	392723	2.22669e+06	938254	4.63394e+06	4	1.58247e+06
RAB8A	1.1169e+06	620548	1.2445e+06	5.20832e+06	4	1.1807e+06
EWSR1	2.68041e+06	1.28062e+06	1.32558e+06	2.89465e+06	4	2.003e+06
SLC25A20	1.13028e+06	3.65143e+06	1.3616e+06	2.00842e+06	4	1.68501e+06
GOLGB1	2.50924e+06	2609381	1.88363e+06	1.13591e+06	4	2.19644e+06
IGF1R	5.21494e+06	1.16299e+06	1.18072e+06	571362	4	1.17186e+06
TXNDC12	1.21477e+06	608016	1.1017e+06	5.20395e+06	4	1.15823e+06
PFN2	1.49421e+06	863867	961806	4.7963e+06	4	1.22801e+06
KLC1	2.30295e+06	430734	1.20766e+06	4.1674e+06	4	1.7553e+06
CORO1B	1.0279e+06	426641	589291	6.05933e+06	4	808595
YARS2	3.10735e+06	795728	334693	3.84845e+06	4	1.95154e+06
ALG1	1.21249e+06	1.63562e+06	697207	4.53776e+06	4	1.42406e+06
FKBP1A	929307	458899	2.60035e+06	4.08347e+06	4	1.76483e+06
PCCB	2.31262e+06	2.43406e+06	1.81306e+06	1.50068e+06	4	2.06284e+06
SLC25A22	1.33949e+06	1.78224e+06	886020	4042021	4	1.56087e+06
SYNCRIP	1.78023e+06	1.20349e+06	2.94496e+06	2.11575e+06	4	1.94799e+06
EIF4B	1.3894e+06	1.18733e+06	3.06199e+06	2.3566e+06	4	1.873e+06
ABHD11	531331	587350	162632	6.70647e+06	4	559340
CCDC90B	640313	1.07423e+06	571421	5.69793e+06	4	857271
TRNT1	1.41884e+06	33135.8	419560	6.10903e+06	4	919200
KPNA3	895510	206422	831016	6.03913e+06	4	863263
SRSF9	1.73923e+06	1.60002e+06	310362	4.30739e+06	4	1.66963e+06
SPRYD4	770879	847118	359333	5.94883e+06	4	808999
DENR	1.025e+06	301226	742647	5.85058e+06	4	883823
ECHDC1	589512	214978	310941	6.78616e+06	4	450226
DUT	1.70609e+06	3.57327e+06	462132	2.14309e+06	4	1.92459e+06
TACC1	941529	84987.9	444719	6.41075e+06	4	693124
RANBP1	2.66298e+06	575934	1.25175e+06	3.37983e+06	4	1.95736e+06
UBE4A	1.15208e+06	919133	485773	5.31118e+06	4	1.03561e+06
AFP	2.49226e+06	3.02335e+06	399205	1.94669e+06	4	2.21947e+06
DTYMK	1.03143e+06	1.36696e+06	142227	5.31916e+06	4	1.1992e+06
COPS2	2.83778e+06	1.38063e+06	1.74259e+06	1.89403e+06	4	1.81831e+06
ARHGEF11	1.88312e+06	1.99871e+06	3.80553e+06	138350	4	1.94092e+06
RPL23	1.41129e+06	1.26237e+06	2.88259e+06	2.26718e+06	4	1.83923e+06
OTUB1	2.69323e+06	862113	2.34409e+06	1.91127e+06	4	2.12768e+06
PUS1	1.39836e+06	4.64033e+06	5326.13	1.76661e+06	4	1.58248e+06
RPS18	849511	770515	2.28619e+06	3.88379e+06	4	1.56785e+06
ADAM9	473862	141228	248277	6.90799e+06	4	361070
HAT1	1.8955e+06	650059	797513	4.41347e+06	4	1.34651e+06
AP3M1	1.29852e+06	54236.3	1.03989e+06	5.32398e+06	4	1.1692e+06
ELP2	483882	154339	480331	6.59051e+06	4	482107
ARMC1	3.44133e+06	206013	1.13026e+06	2.92238e+06	4	2.02632e+06
ADIG	2.25918e+06	3054165	553498	1.81633e+06	4	2.03776e+06
RAP2B	21986.8	20012.6	524492	7.10377e+06	4	273239
NDUFV2	565911	1.08681e+06	334821	5.63777e+06	4	826362
UQCC2	959431	1.68984e+06	283063	4.68651e+06	4	1.32464e+06
PNPLA8	6.93481e+06	217177	97008.7	357874	4	287526
PPP3CA	1.8493e+06	2.10038e+06	1.56989e+06	2.0805e+06	4	1.9649e+06
RARS2	1.53888e+06	675192	181364	5.19413e+06	4	1.10704e+06
PARN	3.70396e+06	1.00055e+06	553983	2.31918e+06	4	1.65987e+06
AP1G1	1.62053e+06	651407	2.23211e+06	3.06116e+06	4	1.92632e+06
PDK1	870124	3334171	245806	3.10809e+06	4	1.98911e+06
SERPINA3-1	2.80595e+06	2.52456e+06	430888	1.78171e+06	4	2.15313e+06
EOGT	1.84578e+06	1.16637e+06	975838	3553823	4	1.50607e+06
GNA13	2.65249e+06	1.19241e+06	1.91892e+06	1.77747e+06	4	1.84819e+06
ACBD3	1.96702e+06	855092	699824	4.01695e+06	4	1.41105e+06
PAK2	1.4181e+06	468332	1.15229e+06	4.49726e+06	4	1.2852e+06
SEC24D	576208	365082	2.58297e+06	4.00905e+06	4	1.57959e+06
OTUD4	632918	829744	2.71102e+06	3.35216e+06	4	1.77038e+06
APOH	3.56411e+06	2.24889e+06	14811.1	1.65758e+06	4	1.95323e+06
TIMM8A	1.07052e+06	596787	1.21265e+06	4.60047e+06	4	1.14158e+06
PSMC3	1.97358e+06	881111	1.51261e+06	3.11033e+06	4	1.74309e+06
PSMD13	1.5191e+06	775398	3.43836e+06	1.74308e+06	4	1.63109e+06
API5	1.65304e+06	727008	1726009	3.34065e+06	4	1.68953e+06
MARS1	999121	190775	779616	5.47694e+06	4	889369
CAMK2D	857802	709946	2.4764e+06	3.39245e+06	4	1.6671e+06
RAB3GAP2	1.45058e+06	632942	1.87869e+06	3.46534e+06	4	1.66463e+06
PHLDB1	20309.3	12347.1	96339.2	7.29555e+06	4	58324.2
RBM39	2.15496e+06	1.44213e+06	1.84519e+06	1.97189e+06	4	1.90854e+06
UBQLN4	2.94936e+06	1.63679e+06	757046	2.0637e+06	4	1.85024e+06
TIMM9	1.24275e+06	1.37319e+06	790316	3.98831e+06	4	1.30797e+06
RETSAT	952815	542820	128062	5.7688e+06	4	747818
RRAS2	616240	383999	1.27665e+06	5.08464e+06	4	946443
RETREG2	503038	566666	354975	5.93143e+06	4	534852
AHCYL2	140197	122631	482878	6.60539e+06	4	311538
NRAS	2.04141e+06	1.60118e+06	2.74002e+06	958738	4	1.8213e+06
SERBP1	1.56209e+06	353959	3.01187e+06	2406384	4	1.98424e+06
AARS2	4.42118e+06	1.62783e+06	161903	1.1207e+06	4	1.37426e+06
PRPF6	1.87485e+06	3.41474e+06	874087	1.16434e+06	4	1.5196e+06
NUP58	3.04493e+06	1.20105e+06	1.89075e+06	1.14772e+06	4	1.5459e+06
SELENOF	474602	434201	2.06292e+06	4.30366e+06	4	1.26876e+06
OCIAD2	484652	2.65872e+06	226539	3.88017e+06	4	1.57168e+06
YIF1A	800877	370506	275906	5.79925e+06	4	585691
PA2G4	731289	1.28925e+06	902326	4.31211e+06	4	1.09579e+06
PABPC4	2.27827e+06	1.01939e+06	3.24204e+06	687626	4	1.64883e+06
MSH6	2.47091e+06	1.24589e+06	1.98612e+06	1.52404e+06	4	1.75508e+06
QPRT	2.06967e+06	2.37478e+06	1.23617e+06	1.54376e+06	4	1.80671e+06
HSPA4L	682015	71532.5	3.81216e+06	2.64637e+06	4	1.66419e+06
SNX6	998714	191932	1.2644e+06	4.74993e+06	4	1.13156e+06
MYH8	1.08829e+06	3.79549e+06	612484	1.69798e+06	4	1.39314e+06
TAP2	1.05986e+06	210045	1.98102e+06	3.94304e+06	4	1.52044e+06
EIF2B5	1.76231e+06	254961	192350	4.95592e+06	4	1.00864e+06
SLC25A11	1.10369e+06	3.46883e+06	1.17659e+06	1.39393e+06	4	1.28526e+06
SH3GL1	1.2012e+06	880880	1.61468e+06	3434000	4	1.40794e+06
CYFIP1	1.3122e+06	601591	1.89307e+06	3.30435e+06	4	1.60264e+06
MYL12A	252303	1.44939e+06	1.53668e+06	3.87253e+06	4	1.49303e+06
PYCR2	628752	1.15246e+06	2.23565e+06	3.06909e+06	4	1.69406e+06
ABCB7	3.80277e+06	786188	471857	2.01668e+06	4	1.40143e+06
RECK	1.65039e+06	3.27775e+06	122069	2.00561e+06	4	1.828e+06
PI4KA	2.31331e+06	3772071	402561	560187	4	1.43675e+06
HK2	279616	136462	1.16391e+06	5.46659e+06	4	721761
TMCO1	1.09936e+06	1.57252e+06	373750	3.98881e+06	4	1.33594e+06
OSBPL8	1.43645e+06	791516	640707	4.15381e+06	4	1.11398e+06
NDUFS2	1.10995e+06	1.07459e+06	139582	4.68371e+06	4	1.09227e+06
EPHB3	2.35176e+06	1.72777e+06	2.61062e+06	308423	4	2.03977e+06
RPS15A	843094	1.25432e+06	2.74471e+06	2.15353e+06	4	1.70392e+06
NDUFS3	905409	1.4151e+06	142860	4.52782e+06	4	1.16025e+06
ACSF3	1.65233e+06	1.20527e+06	305365	3.82788e+06	4	1.4288e+06
RAB23	318108	108762	692894	5.8518e+06	4	505501
ANKFY1	1.00341e+06	572831	1.1887e+06	4.20574e+06	4	1.09606e+06
PPP2R2A	582093	347277	2.52157e+06	3.50265e+06	4	1.55183e+06
RANBP3	2.04658e+06	810514	2.77768e+06	1.28489e+06	4	1.66573e+06
NDUFB3	807735	1.8746e+06	312154	3.92295e+06	4	1.34117e+06
ADH5	1.68311e+06	1.06044e+06	386636	3.78171e+06	4	1.37177e+06
PRPS1	1.4103e+06	967628	2.65548e+06	1.87186e+06	4	1.64108e+06
DYNLRB1	542707	327216	79472.9	5.94298e+06	4	434962
ADSS2	203684	109563	2071741	4.50615e+06	4	1.13771e+06
NUP133	2.78597e+06	1.61912e+06	647387	1.82878e+06	4	1.72395e+06
PTRH2	1.84127e+06	837153	1.99292e+06	2.20467e+06	4	1.91709e+06
FERMT2	2.4549e+06	1.11924e+06	925040	2.37553e+06	4	1.74738e+06
GSTM3	3.68036e+06	885172	700047	1.58747e+06	4	1.23632e+06
PLXNA2	1.04256e+06	550304	393368	4.86369e+06	4	796433
TRMT61B	2.72427e+06	1.52487e+06	696104	1.88989e+06	4	1.70738e+06
SP140L	2.84843e+06	2.23935e+06	1.03798e+06	701323	4	1.63866e+06
ADK	621657	130517	1.1201e+06	4.91958e+06	4	870878
NFS1	1.00415e+06	1.52261e+06	476377	3.7834e+06	4	1.26338e+06
EIF4A3	2.86756e+06	2.23136e+06	1.04456e+06	614758	4	1.63796e+06
TAP1	1.38435e+06	199586	2.21417e+06	2.91924e+06	4	1.79926e+06
GNA11	558104	1.10285e+06	529947	4.50777e+06	4	830475
RAB35	1.02983e+06	1.13779e+06	1.10261e+06	3.42744e+06	4	1.1202e+06
DNAJA2	1.27644e+06	909449	3.13649e+06	1.35823e+06	4	1.31733e+06
CRELD2	1.28884e+06	1.34755e+06	1309564	2.70195e+06	4	1.32856e+06
LRRC47	1.31125e+06	385318	442234	4.48787e+06	4	876744
MAIP1	932839	806094	296943	4.58419e+06	4	869467
TBRG4	217137	1.14659e+06	470297	4.76175e+06	4	808445
YARS1	1.62659e+06	400144	523692	4.04396e+06	4	1.07514e+06
LMBRD2	578898	349304	182852	5.46636e+06	4	464101
DOCK7	1.10169e+06	194154	1.18443e+06	4.08636e+06	4	1.14306e+06
PDLIM1	182369	265884	1.91975e+06	4.19266e+06	4	1.09282e+06
NEK9	2.94342e+06	511165	171478	2.92523e+06	4	1.7182e+06
PALLD	1.9347e+06	624895	2.79567e+06	1.15494e+06	4	1.54482e+06
FDPS	1.81064e+06	1.15384e+06	231341	3.31286e+06	4	1.48224e+06
KRT17	2.71099e+06	1.24244e+06	972631	1.57805e+06	4	1.41024e+06
PTPN23	1.88972e+06	183788	891459	3.52936e+06	4	1.39059e+06
ERGIC2	1.32529e+06	1.06678e+06	458576	3.64052e+06	4	1.19604e+06
DDX42	2.26543e+06	1.62294e+06	1.6388e+06	950410	4	1.63087e+06
EIF2S3	496503	434135	1.49301e+06	4.04244e+06	4	994754
DCTN1	1.30168e+06	373744	2.0436e+06	2.73767e+06	4	1.67264e+06
PAFAH1B1	879876	783860	2.96004e+06	1.82393e+06	4	1.3519e+06
MARCHF5	3.60866e+06	936583	524607	1.3688e+06	4	1.15269e+06
TUBA4A	1.682e+06	1.00167e+06	569053	3.17883e+06	4	1.34183e+06
ATL2	2.13513e+06	1.34674e+06	586843	2.36155e+06	4	1.74094e+06
RPRD1B	1.54423e+06	856347	1.60481e+06	2.42372e+06	4	1.57452e+06
RPS27L	1.46254e+06	1.08667e+06	1.69801e+06	2.17522e+06	4	1.58028e+06
TIMM13	458354	236667	649749	5.07374e+06	4	554052
RBPJ	222367	278858	1.979e+06	3.92342e+06	4	1.12893e+06
SLC9A6	779395	143242	495148	4.98083e+06	4	637271
STRAP	1.38628e+06	600126	782244	3.62955e+06	4	1084260
FAM3C	420589	1.39013e+06	332436	4.248e+06	4	905358
COL6A3	405961	1.61237e+06	796129	3.5693e+06	4	1.20425e+06
NSUN2	1.70236e+06	530651	2.04814e+06	2.10041e+06	4	1.87525e+06
SARDH	858486	3.83212e+06	68300.2	1.60941e+06	4	1.23395e+06
RAB13	494375	439483	46028.1	5.3826e+06	4	466929
EPHA2	396471	1.10643e+06	1.13771e+06	3.70088e+06	4	1.12207e+06
AP1B1	1.05444e+06	455090	310078	4.51112e+06	4	754765
PLG	329178	4.82549e+06	947791	226036	4	638484
GART	1.60807e+06	1.01936e+06	1.50158e+06	2.16449e+06	4	1.55482e+06
RPS21	816914	587740	1.08806e+06	3.79593e+06	4	952489
TRA2B	1.33386e+06	1.52916e+06	749711	2.67548e+06	4	1.43151e+06
PSMC4	1.7033e+06	994799	1.82668e+06	1.74474e+06	4	1.72402e+06
LPCAT1	1.46571e+06	2.02104e+06	913417	1.86525e+06	4	1.66548e+06
EIF4G1	1.5467e+06	825734	1.56553e+06	2.31177e+06	4	1.55611e+06
AIP	600456	563641	540480	4.53966e+06	4	582049
DYNC1I2	527200	206319	381688	5.12662e+06	4	454444
LYRM7	366935	1.17404e+06	118490	4.55328e+06	4	770488
ANP32A	1.84491e+06	1.26988e+06	1.86542e+06	1.23005e+06	4	1.55739e+06
APEX1	2.46619e+06	531984	312663	2.89626e+06	4	1.49909e+06
TPT1	895443	213970	1.50757e+06	3.59009e+06	4	1.2015e+06
ANP32E	2.99782e+06	811224	1.33696e+06	1.04742e+06	4	1.19219e+06
ANK2	993544	464861	453869	4.27773e+06	4	729203
ELAVL1	1.66085e+06	938809	1.87445e+06	1.71466e+06	4	1.68775e+06
RBM12B	3.55939e+06	1.24074e+06	68525	1.30688e+06	4	1.27381e+06
SF3A3	2.86705e+06	1.67718e+06	780017	851163	4	1.26417e+06
SLC12A2	3.66359e+06	1.17274e+06	975687	350448	4	1.07421e+06
VBP1	631663	597105	1.27839e+06	3.64851e+06	4	955026
MOGS	1.51247e+06	2.72158e+06	188314	1.72453e+06	4	1.6185e+06
GATB	1.28853e+06	557240	76669.9	4.20842e+06	4	922883
MAPK3	660572	434493	1.30534e+06	3.70645e+06	4	982954
RNF213	346013	383054	1.42897e+06	3.94852e+06	4	906012
COASY	816195	500930	307881	4.47372e+06	4	658563
FAP	2.32061e+06	227990	572286	2.96062e+06	4	1.44645e+06
PDLIM4	1.6863e+06	234998	953509	3.20328e+06	4	1.31991e+06
EIF3E	1.20047e+06	535711	1.57553e+06	2.76612e+06	4	1.388e+06
SLC16A3	1.15105e+06	1.94218e+06	128748	2.85502e+06	4	1.54661e+06
GPX7	1406020	2.31805e+06	522306	1.82528e+06	4	1.61565e+06
TBCB	2.13201e+06	339482	1.26884e+06	2.32505e+06	4	1.70043e+06
UBA6	958390	721661	664087	3.69816e+06	4	840026
PSMD12	2.63365e+06	1.19953e+06	590730	1.61152e+06	4	1.40553e+06
MTMR9	700787	195143	44891.1	5.0921e+06	4	447965
RBM12	1.86133e+06	1.04042e+06	359601	2.76714e+06	4	1.45088e+06
CRKL	2.15355e+06	773948	375576	2.72462e+06	4	1.46375e+06
ATAD1	2.32622e+06	186864	1.01425e+06	2.48486e+06	4	1.67024e+06
NEDD4	114131	85344.6	3.93183e+06	1.87422e+06	4	994178
ROMO1	883991	1.83556e+06	265199	3.01993e+06	4	1.35977e+06
C2orf69	923363	550064	803780	3.7199e+06	4	863572
FETUB	2.86631e+06	1.12266e+06	192057	1.80606e+06	4	1.46436e+06
AUP1	1.66103e+06	1.12387e+06	188852	3.00617e+06	4	1.39245e+06
CTBP1	487433	1.22316e+06	388885	3.87508e+06	4	855297
RPL5	565978	280169	1.85711e+06	3.26367e+06	4	1.21154e+06
UBE2M	1.34384e+06	387234	1.20192e+06	3.02229e+06	4	1.27288e+06
PSMB4	1.77382e+06	185200	1.33198e+06	2.65908e+06	4	1.5529e+06
RPS9	983068	995999	3.60716e+06	363595	4	989534
STXBP3	714422	576072	539932	4.10747e+06	4	645247
NCBP1	3.19119e+06	960194	459305	1.31662e+06	4	1.13841e+06
KANK2	860094	791280	808951	3.46649e+06	4	834523
CARS1	701688	114078	1.53748e+06	3.56405e+06	4	1.11958e+06
RAB3GAP1	1.48833e+06	902857	1.26082e+06	2.26222e+06	4	1.37458e+06
FXN	1.97238e+06	1.85754e+06	686181	1.39786e+06	4	1.6277e+06
ATAD3A	1.36876e+06	2.22545e+06	168140	2.15023e+06	4	1.75949e+06
HPRT1	313001	195082	1.22189e+06	4.18199e+06	4	767445
PCYT1A	692986	989209	958307	3.25797e+06	4	973758
DARS1	937994	264795	1.20794e+06	3.4828e+06	4	1.07297e+06
GALNT1	977309	115641	2.76507e+06	2.02886e+06	4	1.50309e+06
SNX27	1.86738e+06	605811	1.37127e+06	2.03107e+06	4	1.61932e+06
HPX	1.21771e+06	1.3521e+06	586578	2.71829e+06	4	1.2849e+06
C8orf82	871199	846306	31602.8	4.10108e+06	4	858753
FAF1	1.3408e+06	3.19871e+06	1.06041e+06	241882	4	1.20061e+06
EHD2	693987	1.56428e+06	2.10975e+06	1.45246e+06	4	1.50837e+06
AHSA1	1.31258e+06	627296	1.62923e+06	2.23986e+06	4	1.4709e+06
PYGL	476930	330072	142265	4.85858e+06	4	403501
AFG3L2	2929166	591004	604261	1.66971e+06	4	1.13699e+06
CROT	596837	387627	1.27208e+06	3.53525e+06	4	934459
SWAP70	195310	328326	481755	4.77268e+06	4	405040
MRPS16	1.4303e+06	1.48238e+06	928086	1.93534e+06	4	1.45634e+06
MAP3K20	758157	294885	1.18877e+06	3.52638e+06	4	973465
TM9SF4	1.39088e+06	1.0162e+06	1.06701e+06	2.2939e+06	4	1.22894e+06
POMT2	1529224	1.48653e+06	1.62183e+06	1.12725e+06	4	1.50788e+06
ATP11C	1.17233e+06	422954	133382	4.02203e+06	4	797644
UFSP2	654319	501530	245758	4.34784e+06	4	577925
ATP6V1H	1.70416e+06	416139	628703	2.99961e+06	4	1.16643e+06
TMX2	1.05314e+06	1.37955e+06	317983	2.99282e+06	4	1.21635e+06
USP5	1.43167e+06	554457	1.23267e+06	2.51005e+06	4	1.33217e+06
XPNPEP3	944392	2.22333e+06	631512	1.92234e+06	4	1.43337e+06
PREP	829137	221959	1.49608e+06	3.17231e+06	4	1.16261e+06
CDC23	630756	158974	1.0871e+06	3.84086e+06	4	858929
BCAS2	303013	106752	21026.1	5.2765e+06	4	204883
SERPINC1	551935	3.49162e+06	331878	1.31405e+06	4	932994
GNG12	643061	550921	485020	3.99849e+06	4	596991
ARHGAP1	521181	691256	1.21355e+06	3.23661e+06	4	952404
SAR1A	1.05173e+06	718780	1.7904e+06	2.09114e+06	4	1.42106e+06
QRSL1	805374	502220	48248.7	4.28173e+06	4	653797
CDIPT	832035	1.66153e+06	930057	2.20328e+06	4	1.29579e+06
TPRG1L	492300	459050	266817	4.39181e+06	4	475675
OCRL	134014	67420.1	16305.3	5.37614e+06	4	100717
YAP1	405671	426610	171362	4.58056e+06	4	416141
XPOT	619856	323150	800720	3.83383e+06	4	710288
DBNL	954460	848847	720162	3.04264e+06	4	901653
FKBP4	864014	1.14287e+06	2.24705e+06	1.31165e+06	4	1.22726e+06
SMAP	2.06924e+06	453984	755199	2.28591e+06	4	1.41222e+06
HSD17B11	1.01008e+06	1.80103e+06	2.15993e+06	585049	4	1.40556e+06
CBR1	949002	1.4915e+06	442889	2.64645e+06	4	1.22025e+06
BCKDK	1.45843e+06	1.05164e+06	2.49095e+06	526930	4	1.25504e+06
GCC2	351108	214488	61400.9	4.89336e+06	4	282798
POLA1	1.72506e+06	1.3605e+06	1.71547e+06	707651	4	1.53798e+06
DNAJC8	2.32776e+06	365526	574962	2.22589e+06	4	1.40043e+06
RAB27A	451590	619586	38349.4	4.37792e+06	4	535588
ZFPL1	1.25745e+06	397859	411127	3.4067e+06	4	834287
RPS11	849881	791370	2.88356e+06	940909	4	895395
MON2	583289	181776	737701	3.95971e+06	4	660495
HSCB	215110	279503	604054	4.35221e+06	4	441778
LRRFIP1	148082	88704.7	1.15975e+06	4.03721e+06	4	653918
TMEM30A	812032	695916	150869	3.74597e+06	4	753974
ARHGAP5	1.70472e+06	1.87293e+06	880814	935249	4	1.31998e+06
CNPY3	1.17834e+06	356846	683232	3.17265e+06	4	930784
DPP9	355243	30469.7	604624	4.39885e+06	4	479933
PPME1	1.18379e+06	359021	649556	3.17825e+06	4	916673
CAV2	50561.3	71089.9	60774.6	5.1866e+06	4	65932.2
ACVR1	532427	237913	342853	4.25098e+06	4	437640
RBBP4	3.59318e+06	487932	367238	910860	4	699396
SARS1	1.03654e+06	276691	1.33216e+06	2.70487e+06	4	1.18435e+06
PLXNA1	1.44409e+06	640085	1.51967e+06	1.74392e+06	4	1.48188e+06
PSIP1	701138	330634	2.37011e+06	1.94545e+06	4	1.3233e+06
CTNNB1	2.80152e+06	1.04832e+06	1.27236e+06	221974	4	1.16034e+06
XPO7	721181	591672	1.73884e+06	2.2884e+06	4	1.23001e+06
TLE3	2390919	2.42919e+06	394193	110544	4	1.39256e+06
HTATSF1	1.68703e+06	1.70281e+06	265854	1.65584e+06	4	1.67143e+06
TXNL1	1.65204e+06	456934	1.88335e+06	1.3116e+06	4	1.48182e+06
PSPC1	1.17044e+06	1.1335e+06	64963.3	2.93038e+06	4	1.15197e+06
DYNC1LI2	1.33455e+06	358761	717329	2.87719e+06	4	1.02594e+06
VKORC1L1	619237	591736	435087	3.63829e+06	4	605486
ITPR3	575511	991013	1.27279e+06	2.41934e+06	4	1.1319e+06
VMP1	929981	1.05859e+06	805859	2.45337e+06	4	994285
TLR3	3795.14	14946	318850	4.90857e+06	4	166898
ODR4	362995	999533	727692	3.13111e+06	4	863612
DSCAML1	375679	1.01384e+06	991771	2839206	4	1.00281e+06
CCNYL1	285789	51237.7	274148	4.60804e+06	4	279968
RRBP1	488955	964892	934728	2.81174e+06	4	949810
NRP1	578023	868528	468533	3.27797e+06	4	723276
SERPINB6	285290	144241	3.1893e+06	1.57153e+06	4	928410
AP2M1	1.08292e+06	869526	1.75128e+06	1.48303e+06	4	1.28297e+06
SNX5	300646	613167	1.04196e+06	3.22485e+06	4	827562
NME1	1.11896e+06	1.19432e+06	1.69413e+06	1.14575e+06	4	1.17004e+06
OSBP	2.01595e+06	284154	253997	2.5977e+06	4	1.15005e+06
LMF2	1.01853e+06	1.08547e+06	273377	2.76658e+06	4	1.052e+06
NPR2	426330	465562	423266	3.81659e+06	4	445946
SART3	2.09435e+06	1.68612e+06	308414	1.03839e+06	4	1.36226e+06
VPS35L	648733	1.14354e+06	1.2455e+06	2.08144e+06	4	1.19452e+06
TOR1B	659396	666352	233197	3.55446e+06	4	662874
EHD3	195722	210666	450159	4.24744e+06	4	330413
LPP	625683	361543	1561269	2.54884e+06	4	1.09348e+06
ARHGEF2	1.73955e+06	875912	1.71192e+06	764278	4	1.29392e+06
TWF2	628196	289318	198528	3.96915e+06	4	458757
OXSM	1.34565e+06	3.19224e+06	31067.4	513150	4	929399
KPNA6	1.49014e+06	564563	1.04551e+06	1.96911e+06	4	1.26782e+06
PARVA	174324	36467.9	605110	4.2534e+06	4	389717
HEATR1	802122	2.56467e+06	1.19376e+06	505739	4	997941
XRN2	1.1865e+06	2.08583e+06	357743	1.42832e+06	4	1.30741e+06
SHC1	736979	672808	1.19321e+06	2.45522e+06	4	965095
RHOT1	2.18102e+06	475487	661645	1.73837e+06	4	1.20001e+06
ERLEC1	755566	1.09803e+06	620271	2.57658e+06	4	926797
HDHD3	1.80817e+06	2.14646e+06	87134.4	996265	4	1.40222e+06
ILK	420853	281749	868729	3462431	4	644791
VPS26B	412110	486307	906281	3.20704e+06	4	696294
NUDT5	803937	733326	590770	2.88103e+06	4	768631
NUDT6	2.01898e+06	1.83036e+06	669948	489402	4	1.25015e+06
PDLIM5	445303	147939	2.79576e+06	1.60164e+06	4	1.02347e+06
P3H4	957050	3.16102e+06	342828	523958	4	740504
LUC7L3	2.13819e+06	1.70928e+06	784476	330622	4	1.24688e+06
TMED1	961639	1.39717e+06	232093	2.36902e+06	4	1.17941e+06
OSBPL3	408789	380406	314769	3.8557e+06	4	394597
NPEPL1	276888	78244.8	264002	4.33607e+06	4	270445
SPARC	365764	1.63592e+06	1.62842e+06	1.32492e+06	4	1.47667e+06
ACTR1A	650927	165540	918471	3.21921e+06	4	784699
TMEM167A	1.15296e+06	1.50592e+06	885700	1.40597e+06	4	1.27946e+06
COPZ1	224640	413306	132490	4.16889e+06	4	318973
STX8	1.40411e+06	89357.7	1.08011e+06	2.36478e+06	4	1.24211e+06
PSMD8	939592	1.63295e+06	127178	2.2273e+06	4	1.28627e+06
SLC38A2	360614	181000	744015	3.63383e+06	4	552315
WARS1	998258	245878	468120	3.20329e+06	4	733189
IPO4	1.7129e+06	306824	721652	2.16465e+06	4	1.21728e+06
PSMB1	934841	264382	1.32901e+06	2.37217e+06	4	1.13193e+06
GTF2I	1.55086e+06	2.15568e+06	1.03151e+06	157063	4	1.29118e+06
COPE	794752	339602	474151	3.28487e+06	4	634451
RBM5	869296	593566	264548	3.16519e+06	4	731431
TIAL1	1.70346e+06	2.13744e+06	989946	50750.1	4	1.3467e+06
DDX23	1.28495e+06	2.03474e+06	434364	1.10486e+06	4	1.19491e+06
RASA1	494648	322670	1.09179e+06	2.94939e+06	4	793221
SLC33A1	573448	706393	597530	2.98013e+06	4	651962
DPM1	279748	3.34707e+06	157102	1.07265e+06	4	676198
SNRPD3	2.48185e+06	803696	1.28996e+06	275432	4	1.04683e+06
ARMCX3	1.25417e+06	264688	1.74093e+06	1.58029e+06	4	1.41723e+06
RTCB	1.63066e+06	1.10221e+06	861114	1.24474e+06	4	1.17347e+06
SRP54	696407	258709	1.27121e+06	2.61121e+06	4	983811
ATP6V1E1	705215	419677	693434	3.01732e+06	4	699324
JAM3	2.62721e+06	759737	1.06244e+06	385922	4	911090
CSK	1.87967e+06	267000	649571	2.01261e+06	4	1.26462e+06
CUL5	1.36194e+06	154998	676802	2.60491e+06	4	1.01937e+06
RRAS	252789	547054	1.80931e+06	2.18623e+06	4	1.17818e+06
GMDS	277981	162754	1.23305e+06	3.11445e+06	4	755514
GNS	616976	1.4591e+06	120929	2.56245e+06	4	1.03804e+06
CERS5	647647	1.10609e+06	511443	2.48995e+06	4	876867
MATR3	1.87972e+06	2.07021e+06	232707	569878	4	1.2248e+06
DCTN2	1.10513e+06	154943	625848	2.86658e+06	4	865488
VPS45	404695	597739	561494	3.18049e+06	4	579616
ERMP1	630922	568326	1.9807e+06	1.56386e+06	4	1.09739e+06
OSTC	34418.2	585950	97121.9	4.01836e+06	4	341536
FAM91A1	263122	157553	154226	4.15993e+06	4	210338
NUDT19	742953	177538	34383.7	3.77542e+06	4	460246
HOOK3	800341	175654	1.77557e+06	1.97196e+06	4	1.28796e+06
SMC4	1.90835e+06	621807	1.86492e+06	326450	4	1.24337e+06
BIRC6	2.59132e+06	1.13572e+06	504910	488912	4	820314
EPS15	1.47879e+06	291684	396547	2.54742e+06	4	937667
COA4	544686	247425	96150.4	3.80976e+06	4	396056
NDUFAF2	184734	434275	278153	3.79769e+06	4	356214
CLPTM1L	2.35003e+06	1.32896e+06	462091	552723	4	940840
FSTL1	203018	866282	1.02009e+06	2.59988e+06	4	943189
PCNA	1.1394e+06	646329	908149	1.99259e+06	4	1.02377e+06
TIMM10	564756	782326	120714	3.21424e+06	4	673541
LIN7C	1.48473e+06	1.20459e+06	761566	1.23081e+06	4	1.2177e+06
XPNPEP1	1.60302e+06	939279	374142	1.7541e+06	4	1.27115e+06
DDX6	710195	254597	1.39022e+06	2.31443e+06	4	1.05021e+06
ADSL	2.68231e+06	309888	581095	1.09209e+06	4	836591
CTNNBL1	534701	265411	411112	3.44413e+06	4	472907
MYO1B	736578	377934	1.05608e+06	2.47945e+06	4	896330
SLC25A1	559715	1.9432e+06	298190	1.84858e+06	4	1.20415e+06
MTREX	1.54339e+06	1.06703e+06	685606	1.35289e+06	4	1.20996e+06
BCKDHB	649916	1.07692e+06	544165	2.36957e+06	4	863416
SCAMP2	742637	1.95215e+06	25067	1.91788e+06	4	1.33026e+06
CLCC1	706440	1.06225e+06	568937	2.29805e+06	4	884345
CHUK	173690	25216.5	282018	4.1518e+06	4	227854
UBTF	1.59772e+06	2.30335e+06	401774	328380	4	999747
CERS6	856647	948044	948775	1.87763e+06	4	948409
U2SURP	1.78167e+06	714349	1.08993e+06	1.04511e+06	4	1.06752e+06
CWC15	1.53566e+06	249414	128260	2.71582e+06	4	892535
SNX18	209329	3091123	252318	1.06552e+06	4	658919
SNRPD2	1.85668e+06	1.54928e+06	589042	620166	4	1.08472e+06
DECR2	77872.5	797433	179753	3.55298e+06	4	488593
CLUH	1.32357e+06	488349	693410	2.09925e+06	4	1.00849e+06
SELENBP1	550559	295035	62508	3.68255e+06	4	422797
TECR	1.10928e+06	1.41047e+06	336678	1.70479e+06	4	1.25987e+06
EMC1	1.0941e+06	553152	1.43196e+06	1.48192e+06	4	1.26303e+06
NUP50	2.17584e+06	788179	223141	1.37216e+06	4	1.08017e+06
CIP2A	545721	76112.2	809315	3.12286e+06	4	677518
LUC7L2	2.75877e+06	583277	191334	1.01421e+06	4	798742
CHERP	1.86545e+06	826855	349362	1.50568e+06	4	1.16627e+06
UBA3	1.46928e+06	359910	1.06303e+06	1.64318e+06	4	1.26616e+06
EXOC7	825687	483406	835936	2.36404e+06	4	830811
SLC12A4	1.11222e+06	474211	1.67532e+06	1.23399e+06	4	1.17311e+06
MBOAT7	197755	494261	133794	3.66555e+06	4	346008
KHDRBS1	1.82617e+06	1.28878e+06	754399	621236	4	1.02159e+06
FLII	43586.2	36688.3	1.42397e+06	2.98591e+06	4	733778
EIF3I	871068	439573	1.17353e+06	2.00428e+06	4	1.0223e+06
SLC27A3	239599	3.26421e+06	810774	169936	4	525187
SRC	786509	550240	1.43254e+06	1.71053e+06	4	1.10952e+06
SYNJ2BP-COX16	1.32823e+06	455885	255600	2.43859e+06	4	892057
EIF4G2	871576	216108	1.30369e+06	2.073e+06	4	1.08763e+06
ITGB3	78874.1	170455	662354	3.54741e+06	4	416404
XPO5	2.25332e+06	334043	1.07116e+06	792779	4	931968
RPL4	275835	776102	1.27515e+06	2.1218e+06	4	1.02562e+06
NUDT9	437975	989632	813690	2.20511e+06	4	901661
ANP32B	995557	790372	1.32837e+06	1.33087e+06	4	1.16196e+06
RTF1	2.91987e+06	705949	243729	569555	4	637752
SCYL1	361344	172887	226181	3.67738e+06	4	293763
LTA4H	1504682	242267	232256	2.45617e+06	4	873475
SKIC3	2.36365e+06	571817	380308	1.11729e+06	4	844553
ADGRL2	1.58822e+06	571623	1.75133e+06	520538	4	1.07992e+06
BICD2	473817	680436	1.92294e+06	1.35355e+06	4	1.01699e+06
KPNA1	782449	68155	160286	3.41011e+06	4	471367
P3H3	179929	2.29732e+06	442643	1.4997e+06	4	971169
RBM3	525336	874557	425235	2.59238e+06	4	699946
SELENOT	601230	628899	1.14004e+06	2.04095e+06	4	884469
EIF2B3	1.15548e+06	190315	280965	2.78013e+06	4	718221
TMEM11	2.0294e+06	606945	469821	1.3001e+06	4	953521
ISOC1	1.06085e+06	1.24626e+06	1.62921e+06	464976	4	1.15356e+06
RABEP1	1.52368e+06	279123	414498	2.17956e+06	4	969091
LRRFIP2	364436	345635	102153	3.58251e+06	4	355036
CSNK2A1	658551	574540	749428	2.38678e+06	4	703990
RIC8A	559412	233140	88199.5	3.48583e+06	4	396276
ATP6V1G1	1.13877e+06	312093	583702	2.33182e+06	4	861238
SNRPE	1.86573e+06	695148	753274	1.05196e+06	4	902619
AP3D1	400649	62528.7	824789	3.07448e+06	4	612719
F10	1.64637e+06	1.81504e+06	557299	342821	4	1.10184e+06
RTN4IP1	502058	298669	81965.7	3.47442e+06	4	400363
AKT1	540330	504091	655541	2.65694e+06	4	597936
NIPSNAP3A	711374	609474	258360	2.76674e+06	4	660424
PRKAA1	975680	480049	923553	1.94101e+06	4	949617
IMPA1	399449	288244	2.57362e+06	1.05721e+06	4	728332
ASAP2	367955	57904.3	159167	3.7334e+06	4	263561
EML4	1.24977e+06	320404	37862.6	2.70669e+06	4	785085
NBAS	1.36285e+06	246058	1.00353e+06	1.69827e+06	4	1.18319e+06
TOMM22	873283	767686	108199	2.56111e+06	4	820485
DCK	1.48147e+06	323212	316973	2.18807e+06	4	902343
GOLGA3	1.99246e+06	1.92656e+06	72188.9	318071	4	1.12231e+06
NDUFAB1	313384	1.08154e+06	449723	2.45809e+06	4	765629
PIP4K2A	972312	341412	861312	2.12562e+06	4	916812
CDK11B	1.65107e+06	945876	682513	1.02004e+06	4	982959
INF2	59497	126554	1.02783e+06	3.08121e+06	4	577192
ELAC2	1.36671e+06	369067	144777	2.40852e+06	4	867889
HTATIP2	361179	86136.7	2.39216e+06	1.43917e+06	4	900173
ATRX	2.03517e+06	1.18912e+06	885894	162116	4	1.0375e+06
NCAPG	2.6206e+06	501700	836195	306321	4	668948
CPSF6	1.88627e+06	1.28131e+06	367271	726000	4	1.00365e+06
POLR2B	1.6792e+06	1.02107e+06	741648	817782	4	919425
DPY30	1.51676e+06	622161	639589	1.48105e+06	4	1.06032e+06
AP1M1	682068	229750	1.52343e+06	1.82022e+06	4	1.10275e+06
PREX1	839942	689922	750820	1.97469e+06	4	795381
ATP2C1	701303	581807	135662	2.82007e+06	4	641555
EIF2S1	304482	489004	1.09995e+06	2.34416e+06	4	794475
CPSF2	2.0579e+06	218520	150253	1798919	4	1.00872e+06
FHIP2A	714840	66153.6	295834	3.14651e+06	4	505337
AIMP1	235723	137395	2.04143e+06	1.80859e+06	4	1.02215e+06
SNX1	1.21719e+06	428693	921335	1.64559e+06	4	1.06926e+06
STK39	436173	260101	347305	3.16679e+06	4	391739
ARFGEF1	1.22581e+06	581402	162127	2.23357e+06	4	903605
EIF3F	427549	306517	806648	2.65177e+06	4	617098
EIF3H	1.23167e+06	624427	1.47735e+06	855325	4	1.0435e+06
DAD1	530865	863330	322837	2.47055e+06	4	697098
SNAP23	584337	1.55808e+06	294169	1.73673e+06	4	1.07121e+06
EPB41L2	1.11565e+06	1.03762e+06	190254	1.82961e+06	4	1.07663e+06
FDFT1	868585	227388	105849	2.95956e+06	4	547987
MRPS27	1.28632e+06	1.23443e+06	157238	1.483e+06	4	1.26038e+06
SEL1L	885195	1.02393e+06	507361	1.7426e+06	4	954563
PI4K2B	61619.8	177500	172195	3.74578e+06	4	174847
B4GAT1	242680	171534	675587	3.06545e+06	4	459134
CYRIB	2877821	282957	768963	205310	4	525960
STRN	1.12234e+06	764165	1.07886e+06	1.16655e+06	4	1.1006e+06
TTC33	628074	706690	1.41794e+06	1.37624e+06	4	1.04146e+06
GALNT2	766235	916482	154175	2.28612e+06	4	841358
RELA	1.04358e+06	247481	894111	1.93603e+06	4	968846
APOD	611212	2.07589e+06	404263	1.02489e+06	4	818049
PLSCR1	108364	335012	97590.5	3.56815e+06	4	221688
CABCOCO1	693161	638398	391053	2.37374e+06	4	665779
FOXK1	218754	121335	2.98786e+06	761538	4	490146
ILF2	1.30763e+06	1.18269e+06	129508	1.46857e+06	4	1.24516e+06
SBDS	1.10851e+06	498750	1.29886e+06	1.18172e+06	4	1.14511e+06
H4C1; H4C11; H4C12; H4C13; H4C14; H4C15; H4C16; H4C2; H4C3; H4C4; H4C5; H4C6; H4C8; H4C9	317178	1.82534e+06	1.34868e+06	591123	4	969903
TRAM1	444647	516075	143382	2.97746e+06	4	480361
SBNO1	2.30359e+06	1.26866e+06	325375	181904	4	797018
LCP1	45179.5	28269	3.82819e+06	176697	4	110938
SUGCT	248647	1.64946e+06	16689.3	2.14328e+06	4	949055
ARFIP1	372389	197617	1.36725e+06	2.11194e+06	4	869818
LCLAT1	187161	599076	1.48515e+06	1.77679e+06	4	1.04212e+06
PSMD14	1.29806e+06	223354	959277	1.5595e+06	4	1.12867e+06
VPS4B	938425	370015	937950	1.79291e+06	4	938187
UCK2	17354.8	59837.5	3.70084e+06	256484	4	158161
TMF1	1.15877e+06	954051	469256	1.45121e+06	4	1.05641e+06
IGF2BP3	291985	234246	566682	2.93996e+06	4	429334
SIL1	309544	337757	230667	3.15074e+06	4	323650
BTF3	403455	74545.7	1.39051e+06	2.15455e+06	4	896981
CNDP2	1.00194e+06	210695	800471	2.00904e+06	4	901204
PRKCD	225945	131936	683429	2.96503e+06	4	454687
UBAP2L	511936	251447	1.97855e+06	1.25651e+06	4	884223
CASK	1.99581e+06	134992	549552	1.31143e+06	4	930492
WASHC5	585522	181581	178278	3.04413e+06	4	383552
MMP2	427467	306377	1.68103e+06	1.56678e+06	4	997123
L2HGDH	2.2992e+06	231274	140107	1.30926e+06	4	770269
VTI1B	1.00392e+06	183287	278076	2.50535e+06	4	640999
EPHA4	47379.7	264599	45519.2	3.61307e+06	4	155989
PCBD2	471942	1.21594e+06	369056	1.91278e+06	4	843940
SF1	1.16582e+06	716045	840258	1.24444e+06	4	1.00304e+06
FLOT1	995108	697010	577218	1.69053e+06	4	846059
CSNK2A2	1837389	389794	612078	1.11316e+06	4	862620
MSRB2	684159	313169	110942	2.84303e+06	4	498664
GPS1	720181	310526	1.32719e+06	1.57266e+06	4	1.02368e+06
UBE2G2	984524	758567	460437	1.72375e+06	4	871545
SF3B6	1.78891e+06	1.18879e+06	588790	356416	4	888788
PBXIP1	1.88746e+06	605572	171626	1.24442e+06	4	924994
COQ5	1.33848e+06	1.07874e+06	38133.2	1.45035e+06	4	1.20861e+06
ATP6V0A1	1.15745e+06	863933	318365	1.56444e+06	4	1.01069e+06
EXOC6B	221928	249052	583518	2.84051e+06	4	416285
SDHAF4	278559	297762	1.24237e+06	2.07591e+06	4	770067
NDUFA6	171247	236816	264661	3.21748e+06	4	250739
SEC13	1.6351e+06	615841	693439	944111	4	818775
ANKH	158372	179933	2.91615e+06	631862	4	405897
RAP2C	761573	494371	1.99603e+06	634027	4	697800
ITGA11	69574.6	1.31066e+06	1.32096e+06	1.17218e+06	4	1.24142e+06
UBE3A	1.01798e+06	370090	1.9741e+06	511180	4	764579
CCAR2	1.44357e+06	1.1832e+06	1.17146e+06	65255.6	4	1.17733e+06
CSTF3	1.4198e+06	1.20565e+06	495335	741321	4	973487
CUL3	1.00072e+06	358297	1.34994e+06	1.15315e+06	4	1.07693e+06
TRABD	958611	570135	217473	2.11422e+06	4	764373
PEX19	1.02892e+06	116477	580141	2.13377e+06	4	804531
TBC1D9B	404278	181240	322232	2.94229e+06	4	363255
MRPL1	1.51389e+06	904779	82683.8	1.34216e+06	4	1.12347e+06
EIF4H	508815	259634	951642	2.12314e+06	4	730229
RBM4	1.37926e+06	496606	38477.7	1.92275e+06	4	937931
ATP13A1	1.04437e+06	513530	1.03689e+06	1.23998e+06	4	1.04063e+06
TSN	862522	1.00965e+06	611634	1.3499e+06	4	936085
RNMT	2.27161e+06	367600	414355	777634	4	595995
ATG7	1.2187e+06	252034	298742	2.06081e+06	4	758719
COA3	874987	832360	452737	1.65166e+06	4	853674
TMX4	727411	765269	1.21253e+06	1.09909e+06	4	932177
PPFIBP1	124492	30636	565162	3.08315e+06	4	344827
POFUT1	528141	597127	122594	2.54703e+06	4	562634
SDHD	204337	432967	208581	2945626	4	320774
SMS	1.31883e+06	315460	152888	2.00369e+06	4	817144
POGLUT2	809522	1.39177e+06	845972	735069	4	827747
SUMF2	481750	560127	94206.8	2.64118e+06	4	520938
WDR45B	1.09378e+06	324517	434225	1.92258e+06	4	764002
COL1A2	1.14509e+06	703208	1.05014e+06	876523	4	963331
TRMU	483962	347193	246526	2.69628e+06	4	415577
NPLOC4	593576	593880	766873	1.8158e+06	4	680376
RP2	617562	227424	53835.6	2865311	4	422493
KGD4	270053	328880	70735.4	3.09012e+06	4	299466
RABL3	647917	974634	132587	2.00325e+06	4	811276
DNAJC7	937798	380167	912481	1.52505e+06	4	925139
NAA10	419033	306608	1.72368e+06	1.30542e+06	4	862228
HBS1L	811698	595525	806656	1.53304e+06	4	809177
SNRPB	961558	925088	548832	1.3105e+06	4	943323
TPH1	612621	1.41556e+06	171859	1.54233e+06	4	1014089
DDX39B	1.07477e+06	485000	729070	1.4493e+06	4	901919
RRM2	710986	60907.4	126135	2.83889e+06	4	418561
EPS15L1	670097	179058	1.28256e+06	1.60289e+06	4	976329
FAM114A2	436231	316647	170154	2.80835e+06	4	376439
LMNB2	122345	1.46012e+06	23569.1	2.12467e+06	4	791233
TPP2	587191	397492	1.35357e+06	1.39174e+06	4	970380
TMEM165	505066	309412	459676	2.44081e+06	4	482371
TRAPPC12	671213	1.91728e+06	701734	424483	4	686473
DOCK10	1.18323e+06	422849	482312	1.6221e+06	4	832771
PROS1	395287	414612	93518.5	2.80519e+06	4	404949
SYNE1	184414	159967	24032.3	3.33087e+06	4	172190
ABHD12	503520	1.1012e+06	127165	1.96254e+06	4	802359
RUFY2	277378	70268.6	460727	2.87739e+06	4	369052
RAD50	2.63026e+06	97934.3	206103	746302	4	476203
NAPG	1.22008e+06	104838	1.10883e+06	1.23591e+06	4	1.16445e+06
ADAM17	1.73773e+06	415594	182392	1.33117e+06	4	873382
EDEM3	524822	659834	679048	1.80138e+06	4	669441
NDUFAF7	415522	389972	388951	2.46565e+06	4	402747
IFI16	406596	438830	530431	2.27854e+06	4	484631
EIF4E	331292	67724.4	1.7332e+06	1.51933e+06	4	925313
TMBIM6	200592	1.81795e+06	520765	1.11071e+06	4	815739
MAN2A1	306535	51297	581995	2.70732e+06	4	444265
NUP214	1.56698e+06	575215	697640	803205	4	750423
CNOT1	1.19946e+06	892755	1.12892e+06	416581	4	1.01084e+06
ANXA4	61990.4	675006	1.11794e+06	1.78242e+06	4	896474
DSP	1.02472e+06	1.20063e+06	474609	917657	4	971190
RPLP2	156066	744887	2.05389e+06	661079	4	702983
COLEC12	2.21804e+06	1.03361e+06	123488	240245	4	636927
RABGAP1	1.49406e+06	182959	861756	1.07603e+06	4	968894
CDK5RAP3	1.00839e+06	241944	545528	1.81749e+06	4	776961
SLC4A1AP	940377	630422	472379	1.5654e+06	4	785399
ARIH1	1.23175e+06	623313	591135	1.15915e+06	4	891230
SPAG9	1.03717e+06	184854	690151	1.68005e+06	4	863660
RPL3	598818	911982	1.92369e+06	155663	4	755400
PACSIN2	622604	148047	1.06828e+06	1.74895e+06	4	845443
BGN	99800.6	562845	2.79922e+06	120131	4	341488
UGGT2	447759	866934	341219	1.92584e+06	4	657347
THOP1	486037	126952	1.15459e+06	1.81361e+06	4	820312
RMND1	358624	96843.3	115098	3.0086e+06	4	236861
SNX3	769107	370906	1.43748e+06	998940	4	884023
ARF6	483739	378197	825163	1.88455e+06	4	654451
TFG	882448	94673.7	785570	1.8046e+06	4	834009
ANTXR1	1.69253e+06	918336	71688.4	880319	4	899328
SMU1	1.0466e+06	734486	419209	1.36246e+06	4	890542
YME1L1	740798	638141	1.14224e+06	1.03628e+06	4	888537
ARHGEF6	847507	139810	916411	1.65366e+06	4	881959
MBLAC2	190443	828552	307144	2.2292e+06	4	567848
GNPDA1	421072	100655	55730.9	2.9689e+06	4	260863
RBM25	1.55394e+06	1.11578e+06	130514	741774	4	928779
NIT1	951154	282124	78490.5	2.22811e+06	4	616639
UBXN7	2.12348e+06	258483	706624	450372	4	578498
PAPOLA	1.9318e+06	565431	425283	614787	4	590109
PPP1R9B	1.01023e+06	839302	1.00816e+06	671692	4	923729
PRMT9	2.29266e+06	32470	51385.2	1.15281e+06	4	602096
SF3B3	1.10361e+06	699286	1.13278e+06	586534	4	901447
AAAS	2.33397e+06	107143	410320	670624	4	540472
APPL1	500335	314251	1.87006e+06	837386	4	668861
TFB2M	453983	623245	288728	2.14519e+06	4	538614
UBE2J1	596113	70309.6	675304	2.16848e+06	4	635709
CHMP6	649149	419631	350128	2.08108e+06	4	534390
MRPL39	1.18496e+06	1.06358e+06	347499	900873	4	982227
STK24	990600	358061	868021	1.27909e+06	4	929311
NDUFB7	588010	804944	193603	1.909e+06	4	696477
UFC1	1.54267e+06	358151	862307	729072	4	795690
EIF4A2	1.77894e+06	35429	81191.2	1.59279e+06	4	836991
PPA1	1.0035e+06	182737	283203	2.01375e+06	4	643349
UMPS	110833	275641	1.23544e+06	1.85906e+06	4	755539
LIMS3	645698	602142	849600	1.38129e+06	4	747649
PSMD9	704626	164352	372373	2.23601e+06	4	538500
COPS4	605942	515076	1227831	1.12056e+06	4	863250
SRRM2	1.86601e+06	922294	145971	534676	4	728485
CSTF2T	1.34088e+06	525104	450546	1.14318e+06	4	834140
CUL4A	934862	749969	1.32239e+06	451896	4	842415
TWSG1	342500	96450.1	1527123	1.49165e+06	4	917076
USP15	560257	460279	882227	1.55491e+06	4	721242
HCLS1	148633	394198	699189	2.2127e+06	4	546693
PRKD2	395543	494691	710298	1.85398e+06	4	602495
SRM	444668	270163	727655	2.00447e+06	4	586162
IDE	929913	295276	831646	1.38154e+06	4	880780
SNRPD1	786127	1.28707e+06	394538	970282	4	878205
PSMD6	961140	519721	953837	999563	4	957489
STRN3	867274	518108	932069	1.10783e+06	4	899672
PRPF3	1.38907e+06	1431186	322827	281813	4	855948
DHX30	1.34843e+06	1.15303e+06	382022	539328	4	846180
BPNT1	1.74147e+06	1.00411e+06	228965	446532	4	725324
NDUFB8	448089	1.34164e+06	535382	1.09456e+06	4	814972
PRRC1	274328	440833	677689	2.02176e+06	4	559261
SNU13	903442	1.03321e+06	725205	740259	4	821850
OS9	883904	518481	665058	1.32359e+06	4	774481
CNPY4	258759	1.09814e+06	662730	1.3525e+06	4	880436
ISCA2	578896	992746	444818	1.35353e+06	4	785821
RBMX	1.22713e+06	751300	738102	649214	4	744701
NT5C2	667274	110617	882218	1.70195e+06	4	774746
PDLIM7	57032.2	148775	1.61732e+06	1.53877e+06	4	843775
OGA	1.20031e+06	183951	925869	1.04959e+06	4	987731
PNPO	181558	105996	110852	2.9524e+06	4	146205
RBM14	1.18717e+06	639660	405822	1.1156e+06	4	877628
GALNT10	690076	264191	2.2111e+06	178642	4	477134
COQ9	845648	982466	314484	1.20123e+06	4	914057
GTF2F1	847883	1.50867e+06	428312	547417	4	697650
INPP4A	144193	44931.4	38458.2	3.09543e+06	4	94562.4
BTF3L4	966516	66499.9	373643	1.91417e+06	4	670080
PEF1	1.06228e+06	539827	438696	1.27064e+06	4	801055
ATP23	324972	165262	351278	2.46089e+06	4	338125
NOP58	498444	542050	258030	1.99209e+06	4	520247
POLR2A	983094	841815	752330	713251	4	797072
GK	95197.8	24954	2.64268e+06	527630	4	311414
PRKACA	273635	402166	1.12016e+06	1.49297e+06	4	761162
VWA8	191148	327032	1.46438e+06	1.30067e+06	4	813850
GRB2	1.37553e+06	210102	840174	841884	4	841029
EMC7	844059	577255	824258	1.02163e+06	4	834158
ADAM10	1.47857e+06	443545	334563	1.00826e+06	4	725900
MAOA	75353.1	1.47754e+06	1.1502e+06	559870	4	855034
C11orf68	450193	86613.6	459870	2.26325e+06	4	455032
CMTR1	1.55953e+06	296775	530397	869827	4	700112
GSTM2	439655	419786	58892.7	2.33558e+06	4	429720
PGM3	643468	86449.2	239457	2.28373e+06	4	441462
SNX8	458089	224334	121006	2.44264e+06	4	341211
PSMD7	1.02279e+06	159175	182103	1.88133e+06	4	602446
TRMT112	848391	672256	537438	1.18628e+06	4	760323
SAE1	1.08127e+06	603572	239436	1.31972e+06	4	842421
TES	669223	60181.7	1.92305e+06	589671	4	629447
COQ6	699635	1.08083e+06	184319	1.2748e+06	4	890233
MCMBP	1.36889e+06	443205	237588	1.1833e+06	4	813251
NUP98	1.36499e+06	480248	394940	991622	4	735935
STK38	839076	862364	369948	1.16035e+06	4	850720
RPS13	348945	256978	1.82643e+06	795448	4	572197
FAM98B	1.36815e+06	469182	764578	620271	4	692424
ADO	1.15995e+06	214445	272012	1.57182e+06	4	715979
UNC45A	1.06168e+06	1.05489e+06	220696	876505	4	965697
GNE	108189	320107	976835	1.80373e+06	4	648471
MRPL19	675963	681168	85559	1.75964e+06	4	678565
PRNP	129025	292564	125540	2.652e+06	4	210794
MICU1	668258	184670	172419	2.17134e+06	4	426464
PFAS	1.59298e+06	209546	855381	523247	4	689314
ERLIN2	1.87102e+06	922804	147009	239661	4	581233
DRG2	730455	160782	1.24006e+06	1.0463e+06	4	888377
AAK1	822901	135759	235589	1.97952e+06	4	529245
PPP5C	754899	257924	711286	1.4447e+06	4	733092
SRSF5	1.42478e+06	697789	589760	451715	4	643775
TSG101	1.14944e+06	91217.2	237558	1.68571e+06	4	693498
SLC39A10	1.23387e+06	625304	358138	943436	4	784370
RPL12	87701.2	1.09481e+06	1.41229e+06	563226	4	829020
PPTC7	337377	312608	102741	2.40396e+06	4	324992
PGP	287509	180224	249489	2.43681e+06	4	268499
NECAP2	1.07717e+06	29616.2	264382	1.75344e+06	4	670776
STK3	455474	35176.4	2.28872e+06	321996	4	388735
ARPC4-TTLL3	291714	150558	548903	2.10895e+06	4	420308
CCNY	1.39265e+06	224482	543225	937951	4	740588
SEPTIN2	657865	745005	616983	1.07281e+06	4	701435
AP2A2	458546	161656	1.00525e+06	1.46612e+06	4	731896
CTPS2	114735	68065.2	635057	2.27285e+06	4	374896
SEH1L	916955	692393	763286	712772	4	738029
MET	1.47841e+06	429186	837819	339458	4	633502
DIS3	1.26848e+06	182096	323137	1.30911e+06	4	795811
TIPRL	856682	352813	300928	1.57177e+06	4	604747
ZC3HC1	1.29205e+06	683060	334869	771052	4	727056
NUDT8	312454	349649	257629	2.15948e+06	4	331051
LRRC8C	70775.2	299585	1.67864e+06	1.02935e+06	4	664468
PPP1CA	109489	91687.6	970647	1.90077e+06	4	540068
RNF20	506793	250904	167377	2.14476e+06	4	378849
VTA1	533037	167627	513789	1.84922e+06	4	523413
PRMT5	1.36301e+06	100396	551493	1.04854e+06	4	800018
PGM2	479353	123861	172048	2.28127e+06	4	325701
ELOB	699104	543824	101826	1.71079e+06	4	621464
EPB41L1	56574.5	161706	200709	2.63572e+06	4	181207
AQR	985295	1.03256e+06	306156	727519	4	856407
ACAT2	788238	476294	499152	1.28277e+06	4	643695
OGT	1.13079e+06	244488	711926	958129	4	835028
DLG1	1.16907e+06	284272	66268.9	1.52341e+06	4	726672
CDC42BPB	425172	507455	226645	1.88263e+06	4	466314
TDRKH	507789	549109	745386	1.23911e+06	4	647248
NME3	328822	696560	255980	1.75803e+06	4	512691
TXLNA	1.65665e+06	401903	80066.9	895844	4	648874
SMAD2	1.60502e+06	357433	373813	692284	4	533048
PIR	923684	646232	462436	992033	4	784958
RAB4A	342012	547325	168397	1.96158e+06	4	444669
GBA2	109467	254548	1.31316e+06	1.33925e+06	4	783852
CDK2	1.07307e+06	705419	676859	556030	4	691139
ATXN2L	918353	561900	841449	685168	4	763308
PTPN12	200476	20526.8	311736	2.47265e+06	4	256106
ELP1	668168	123477	754356	1.45791e+06	4	711262
VPS16	1.32349e+06	409980	445004	816637	4	630820
ARMC10	732486	1.33634e+06	136057	785172	4	758829
DAP3	1.38162e+06	1.22937e+06	174697	204217	4	716794
SDF4	404584	940986	409713	1.23243e+06	4	675349
PTPRJ	468243	169541	343837	1.99942e+06	4	406040
MTX2	671412	685530	252408	1.36848e+06	4	678471
PC	684177	343645	41315.6	1.89893e+06	4	513911
ARAP1	287218	24631.4	264434	2.38916e+06	4	275826
ORMDL2	483449	374599	115344	1.99199e+06	4	429024
USP19	651796	1.31855e+06	456597	536187	4	593991
ARMC8	110913	63447.2	116663	2.66431e+06	4	113788
ITSN2	723027	325768	622586	1.28141e+06	4	672807
MTFR1L	1.4681e+06	76162.6	596207	810906	4	703556
PIGT	1.25454e+06	517682	61949.3	1.11704e+06	4	817362
PTPRA	1.32474e+06	621794	462409	540960	4	581377
UBE2R2	1.00199e+06	287405	723740	935173	4	829457
STAT2	137806	67565.1	120579	2.62205e+06	4	129193
LYPLA1	1.06997e+06	873239	135745	860685	4	866962
BET1	396574	1.10367e+06	636492	801055	4	718774
UBE2I	473146	387898	647744	1.42702e+06	4	560445
ARHGAP22	666756	504391	768253	995799	4	717504
CREB1	1.39662e+06	439534	398699	700304	4	569919
TBC1D13	1.48967e+06	164037	277934	1.00331e+06	4	640621
WBP2	1.31744e+06	187725	637060	781335	4	709197
PEDS1-UBE2V1	979481	509704	551122	883171	4	717147
STX5	1.14341e+06	227583	426205	1.12618e+06	4	776192
XPO4	1.12525e+06	15922.3	219214	1.5609e+06	4	672234
HSDL1	857478	194040	153086	1.7061e+06	4	525759
TXNRD1	166853	287998	590275	1.86114e+06	4	439137
HNRNPA0	1.21706e+06	1.01988e+06	300734	368554	4	694217
MTOR	597519	602415	325343	1.37999e+06	4	599967
YLPM1	1.46533e+06	979630	81677.7	376984	4	678307
CTNND1	1.0548e+06	461672	810658	570899	4	690779
CLIP2	274023	42543.5	993209	1.58465e+06	4	633616
PPP1R12A	686908	223050	345064	1.63915e+06	4	515986
FLOT2	776451	353213	600281	1.16236e+06	4	688366
ATP6V0A2	1.26935e+06	512721	239335	870467	4	691594
GLO1	651937	187485	69011.3	1.98261e+06	4	419711
SLMAP	499550	500642	208294	1.67855e+06	4	500096
ARL8A	879570	50768.7	76956.6	1.87902e+06	4	478263
COG4	763217	91616.1	726912	1.30139e+06	4	745064
EFS	1118562	753076	597717	403596	4	675396
APP	1.59841e+06	383060	259003	627952	4	505506
GXYLT1	654145	556898	164688	1.47959e+06	4	605521
XXYLT1	698387	1.12234e+06	472806	557510	4	627948
CNNM3	2.03687e+06	434585	252520	124267	4	343553
FGB	157853	390378	1.79861e+06	498348	4	444363
KDM1A	881286	539801	1.24274e+06	181129	4	710543
AFAP1	730411	920633	859941	333770	4	795176
IBA57	492403	953013	104567	1.29142e+06	4	722708
SLC35B2	604817	321519	281382	1.63165e+06	4	463168
HMGB3	971530	636001	277902	942547	4	789274
NUP35	1.09263e+06	356742	778966	599447	4	689207
ROCK1	693789	237045	529976	1.3603e+06	4	611882
DNAJC9	1.29993e+06	326490	159115	1.03296e+06	4	679725
UBASH3B	732063	556263	388181	1.13694e+06	4	644163
CDK4	1.33399e+06	142619	113472	1.21909e+06	4	680854
LMAN2L	500274	539196	48419.2	1.71356e+06	4	519735
GFPT2	105362	59908.7	155001	2.47617e+06	4	130181
NDUFS4	165831	483321	250552	1.89546e+06	4	366936
PQBP1	761940	590073	683376	757677	4	720526
NMT1	120777	39947.7	111598	2.5204e+06	4	116188
NFIX	382104	1.42589e+06	708358	275734	4	545231
SEPTIN6	1.13225e+06	552082	14541.2	1.08427e+06	4	818175
DNAJC11	1.92953e+06	287401	112468	448276	4	367839
UBR5	1.31397e+06	471043	700781	286073	4	585912
FHL1	448904	508198	85505.2	1.72896e+06	4	478551
ATPAF2	301104	421516	120519	1.92836e+06	4	361310
PPP6R3	1.18734e+06	214737	153579	1.21165e+06	4	701037
CHCHD3	740104	1.109e+06	580455	335878	4	660280
APLP2	112273	202726	60773.4	2.38777e+06	4	157500
TIMM23	1.03106e+06	523795	269385	937869	4	730832
PDAP1	64042.5	268559	522327	1.90653e+06	4	395443
STXBP1	154742	26622.6	390866	2.18581e+06	4	272804
ITIH4	450436	820968	200329	1.28384e+06	4	635702
NELFE	636423	464891	516378	1.1375e+06	4	576401
BLVRA	607727	318129	22730.2	1.8037e+06	4	462928
AGPAT3	102101	1.30727e+06	182466	1.16017e+06	4	671319
EFR3A	649383	543666	753326	802783	4	701355
COQ7	904118	969428	634794	235949	4	769456
FAM98A	293076	200454	1.28724e+06	962540	4	627808
GOLPH3	528577	59743.8	302037	1.85173e+06	4	415307
ABR	586773	381690	425625	1.33313e+06	4	506199
GDI1	741642	160013	215705	1.60786e+06	4	478674
ATE1	1.00246e+06	347121	147347	1.227e+06	4	674793
KIRREL1	782238	550507	254242	1.13587e+06	4	666373
USP4	191474	59648.5	480559	1.98518e+06	4	336016
RDH13	1.17796e+06	552546	197566	785256	4	668901
CCDC51	638263	1.33277e+06	123614	609917	4	624090
LANCL1	817560	783692	89549	1.00945e+06	4	800626
JAGN1	1.49765e+06	373824	76798	746664	4	560244
RER1	408250	232722	218813	1.83239e+06	4	320486
MVK	1.67913e+06	237741	225700	538477	4	388109
TBC1D4	965973	17765.1	27970.9	1.66638e+06	4	496972
SERPINA5	39533.3	2.13785e+06	193910	303093	4	248502
IST1	1.2755e+06	285280	665366	444886	4	555126
PHAX	601640	187066	195776	1.6811e+06	4	398708
MRPS35	1.03668e+06	604642	250753	773361	4	689001
DERL2	654379	741070	493795	770482	4	697725
USP39	904330	523400	155942	1.07176e+06	4	713865
CCS	617849	471711	86441	1.47838e+06	4	544780
PMVK	164730	83446.2	200511	2.19919e+06	4	182620
SRSF11	1.45612e+06	296625	555271	335505	4	445388
METAP1D	181110	528500	124868	1.80248e+06	4	354805
IRF3	820564	479814	354125	972010	4	650189
PAIP1	1.08192e+06	133133	176433	1.22967e+06	4	629175
MAPK14	675893	228110	764865	951534	4	720379
NDRG1	345810	1.13949e+06	322740	797927	4	571869
NANS	221013	189007	511040	1.68282e+06	4	366026
FAM50A	763478	146688	184187	1.50471e+06	4	473832
CDV3	276646	55714.7	687601	1.57493e+06	4	482124
CHD4	659748	791803	744772	397935	4	702260
ARFGAP3	754179	142678	307485	1.38627e+06	4	530832
PUS7	759949	632777	617891	576130	4	625334
DNAJB12	425037	122471	390510	1.64542e+06	4	407774
WRNIP1	1281945	550633	381148	366151	4	465891
RPA2	814612	267952	134437	1.35745e+06	4	541282
PXDN	884068	758539	755588	172374	4	757063
CSTF2	993060	398088	479203	697722	4	588463
KNG1	1.19263e+06	717840	187500	468357	4	593099
FEN1	761717	554582	431829	813290	4	658149
ABCD3	884756	601341	291519	776766	4	689053
PTK2	648753	736213	661929	507145	4	655341
WDR26	1.01002e+06	400297	767663	363685	4	583980
G3BP1	549572	158136	534322	1.29425e+06	4	541947
INTS9	838367	649235	661509	387074	4	655372
GHITM	821385	507556	150665	1.05359e+06	4	664471
OXSR1	269140	55901	650135	1.55469e+06	4	459637
CDK5	1.01742e+06	117518	262874	1.128e+06	4	640149
DHODH	814902	302698	214135	1.18615e+06	4	558800
PPWD1	778617	294127	389299	1.05393e+06	4	583958
GOLIM4	337612	1.01089e+06	833888	325408	4	585750
NELFB	961952	366325	105540	1.07355e+06	4	664139
ZNF207	646841	725684	263613	867180	4	686262
UBE2Q1	1.17762e+06	36623.7	357406	930657	4	644032
DCN	223345	512164	435747	1.32855e+06	4	473956
STEAP1	445762	185418	580158	1.28834e+06	4	512960
SMARCA5	1.19579e+06	488148	666028	147507	4	577088
FCHO2	174954	85912.8	1.03302e+06	1.20079e+06	4	603985
HTT	348795	169410	601844	1.3741e+06	4	475320
ABCF1	1.31714e+06	411597	173488	582500	4	497049
TBC1D8B	289272	45549.7	549023	1.59935e+06	4	419147
SF3B4	647940	274921	465428	1.09388e+06	4	556684
DPP3	750972	370961	592339	765181	4	671655
RBM17	575560	1.25506e+06	286220	359048	4	467304
THUMPD1	920697	772851	35543	745481	4	759166
MRPS22	975213	455609	104318	939200	4	697404
NFKB2	154771	92511.2	1.58422e+06	628265	4	391518
ARHGEF12	87249.6	206257	191804	1.97181e+06	4	199030
SDE2	529338	735464	58595.4	1.13162e+06	4	632401
NISCH	409635	97507.5	684971	1.25438e+06	4	547303
SNX17	130517	105824	296079	1.91338e+06	4	213298
DBT	781236	665918	316993	680656	4	673287
TOP1	511973	236872	525367	1.16628e+06	4	518670
GOT1	442382	135306	91007.6	1.76533e+06	4	288844
MAN1A1	47157.8	602067	84145.8	1.70009e+06	4	343107
CLCN3	80383.3	44471.2	27328.1	2.28086e+06	4	62427.3
CLEC2B	529184	178045	89844.2	1.63178e+06	4	353614
EBAG9	1.22712e+06	450113	60344.3	690218	4	570166
SUGT1	1.06356e+06	268058	120806	971162	4	619610
TLK2	169132	132772	1.96716e+06	146075	4	157603
SAMM50	899337	542195	232403	733949	4	638072
VARS2	213315	599706	176336	1.41753e+06	4	406510
MAP2K1	1.39979e+06	57766.3	316813	628742	4	472778
PTPN9	363090	92948.5	337865	1.60752e+06	4	350478
CASP3	665018	81706.4	1.15562e+06	498451	4	581734
PEX11B	379943	740558	45120.8	1.23325e+06	4	560251
DYNC1LI1	291861	171761	550060	1.38444e+06	4	420961
EXOC8	283761	480034	76667.9	1.55733e+06	4	381897
OSBPL9	775601	145988	407414	1.06855e+06	4	591508
MRPL38	933190	548439	609891	306030	4	579165
MRPS25	607315	900464	148419	738981	4	673148
ITIH2	776988	1.25358e+06	51894.5	311716	4	544352
C6orf89	233166	358902	185343	1.61054e+06	4	296034
F13B	706676	1.05198e+06	437667	183480	4	572171
RPS23	264109	368186	1.34615e+06	396266	4	382226
HACL1	650710	391214	55390.4	1.27073e+06	4	520962
CNEP1R1	366905	209499	777363	1.0117e+06	4	572134
UAP1	174423	66420.5	144870	1.97936e+06	4	159646
CAPN5	47055.2	169491	25190.6	2.12331e+06	4	108273
LARP1	311241	218217	1.24062e+06	590108	4	450674
TRMT2A	103791	78441.3	220701	1.95297e+06	4	162246
PTPRE	343891	353581	599938	1.05597e+06	4	476759
DUSP3	386118	38612.1	88814.9	1.83559e+06	4	237466
NUP107	1.0301e+06	178394	609008	530734	4	569871
UCHL5	425695	35980.9	84762.7	1.8008e+06	4	255229
LTBP1	14086.5	496304	740553	1.09624e+06	4	618428
NUP88	1.21203e+06	502836	273985	357361	4	430099
OXR1	862260	188571	224640	1.07036e+06	4	543450
FAR1	412749	1.1848e+06	414379	332774	4	413564
INTS8	1.08229e+06	638273	385849	236817	4	512061
TMED3	237262	1.60912e+06	57687.7	437827	4	337545
PPP2R1B	74966.8	18607.3	247763	1.9963e+06	4	161365
GOLGA2	1.41815e+06	181086	397581	337651	4	367616
TBC1D2B	948654	446600	282137	656204	4	551402
MTG1	498916	589949	97796.5	1.14669e+06	4	544433
STAM	119813	16352.3	278379	1.91857e+06	4	199096
ACTL6A	842166	339631	659339	491371	4	575355
CCDC93	68326.9	41014.5	270886	1.94209e+06	4	169606
VPS18	982632	71059.9	151389	1.10133e+06	4	567011
CCDC82	555591	477988	283226	983802	4	516789
DPY19L1	214415	1.12214e+06	79256.3	884302	4	549358
RBX1	340796	131710	466174	1.34812e+06	4	403485
PHLDB2	77889.7	49127.1	76073.4	2.08237e+06	4	76981.6
BUB3	1.33399e+06	66162.2	204679	679616	4	442148
WDR77	1.12635e+06	128211	65239.4	963251	4	545731
EMC2	403564	403653	665711	808587	4	534682
NCKAP1	189022	188608	662097	1.23973e+06	4	425560
RANBP6	903253	292933	185561	896982	4	594958
PAG1	678670	280038	433587	884893	4	556128
STARD7	379436	93627.9	128600	1.67364e+06	4	254018
VPS11	772145	146450	73233	1.28067e+06	4	459297
ARPC3	82661.2	109757	337639	1.74024e+06	4	223698
PKD2	448737	900247	563242	355788	4	505990
LZIC	246062	1.63622e+06	72545.8	311222	4	278642
THBS3	359333	294680	706873	904907	4	533103
MTCH1	731981	472963	342135	717623	4	595293
DENND5B	1.09383e+06	175675	230602	762076	4	496339
CHMP4B	262922	115297	279396	1.60291e+06	4	271159
SPIDR	195803	126109	635209	1.3025e+06	4	415506
KNG2	560686	546803	116570	1.03511e+06	4	553744
IFIT5	264074	62789.3	70163.7	1.85637e+06	4	167119
RPL17-C18orf32	555848	414563	888050	392329	4	485205
ANAPC2	634872	52437.1	856593	706176	4	670524
WASHC4	240360	36681.2	281940	1.68998e+06	4	261150
SAP30BP	1.27141e+06	287882	446964	242558	4	367423
PFDN2	211570	27454.2	85883.3	1.91833e+06	4	148727
EIF3M	329172	175849	724284	1.01019e+06	4	526728
[truncated: 2,474 more rows]
